# Supplementary material for: 2-Chloro-3-[(E)-(hydrazin-1-yl­idene)meth­yl]-6-meth­oxy­quinoline
Source: Acta Crystallogr Sect E Struct Rep Online. 2012 Apr 28;68(Pt 5):o1548. doi: 10.1107/S1600536812017977 (PMC3344647; doi:10.1107/S1600536812017977)
Supplement: Supplementary file 1 [file e-68-o1548-sup1.cif]

##############################################################################
#                                                                            #
# This CIF contains the data in a paper accepted for publication in          #
# Acta Crystallographica Section E. It conforms to the requirements of       #
# Notes for Authors for Acta Crystallographica Section E, and has been       #
# peer reviewed under the auspices of the IUCr Commission on Journals.       #
#                                                                            #
# Full details of the Crystallographic Information File format               #
# are given in the paper "The Crystallographic Information File (CIF):       #
# a New Standard Archive File for Crystallography" by S. R. Hall, F. H.      #
# Allen and I. D. Brown [Acta Cryst. (1991), A47, 655-685].                  #
#                                                                            #
# The current version of the core CIF dictionary is obtainable from          #
# ftp://ftp.iucr.org/pub/cif_core.dic.                                       #
#                                                                            #
# Software is freely available for graphical display of the structure(s)     #
# in this CIF. For information consult the CIF software page                 #
# http://www.iucr.org/resources/cif/software.                                #
#                                                                            #
# This file may be used for bona fide research purposes within the           #
# scientific community so long as proper attribution is given to the journal # 
# article from which it was obtained.                                        #
#                                                                            #
##############################################################################
data_global
_audit_creation_method     'WinGX routine CIF_UPDATE'
_audit_conform_dict_name     cif_core.dic
_audit_conform_dict_version     2.3
_journal_date_recd_electronic     2012-04-12
_journal_date_accepted     2012-04-22
_journal_name_full     'Acta Crystallographica, Section E'
_journal_year     2012
_journal_volume     68
_journal_issue      5
_journal_page_first     o1548
_journal_page_last     o1548
_journal_paper_category     QO
_journal_paper_doi     10.1107/S1600536812017977
_journal_coeditor_code     FJ2545
_publ_contact_author_name     'Sofiane, Bouacida '
_publ_contact_author_address
;
Unit\'e de Recherche de Chimie de l'Environnement
et Mol\'eculaire Structurale,
CHEMS, Universit\'e Mentouri-Constantine
25000 Algeria
;
_publ_contact_author_email     bouacida_sofiane@yahoo.fr
_publ_contact_author_fax     '00 (213) 31 81 88 16'
_publ_contact_author_phone     '00 (213) 74 45 27 14'
_publ_section_title
;
2-Chloro-3-[(<i>E</i>)-(hydrazin-1-ylidene)methyl]-6-methoxyquinoline
;
loop_
    _publ_author_name
    _publ_author_address
    'Bouacida, Sofiane'
;
Unit\'e de Recherche de Chimie de l'Environnement et Mol\'eculaire Structurale
(CHEMS), Universit\'e Mentouri-Constantine
25000 Algeria
;
    'Bouraiou, Abdelmalek'
;
Laboratoire des Produits Naturels d'Origine V\'eg\'etale et de Synth\`ese
 Organique
PHYSYNOR
Universit\'e Mentouri-Constantine
25000 Constantine
Algeria
;
    'Benhamoud, Nassima'
;
Unit\'e de Recherche de Chimie de l'Environnement et Mol\'eculaire Structurale
(CHEMS), Universit\'e Mentouri-Constantine
25000 Algeria
;
    'Roisnel, Thierry'
;
Centre de Difractom\'etrie X
UMR 6226 CNRS Unit\'e Sciences Chimiques de Rennes
Universit\'e de Rennes I
263 Avenue du G\'en\'eral Leclerc
35042 Rennes
France
;
    'Belfaitah, Ali'
;
Laboratoire des Produits Naturels d'Origine V\'eg\'etale et de Synth\`ese
 Organique
PHYSYNOR
Universit\'e Mentouri-Constantine
25000 Constantine
Algeria
;
data_I
_chemical_name_systematic
;
2-Chloro-3-[(<i>E</i>)-(hydrazin-1-ylidene)methyl]-6-methoxyquinoline
;
_chemical_formula_moiety     'C11 H10 Cl N3 O'
_chemical_formula_sum     'C11 H10 Cl N3 O'
_chemical_formula_iupac     'C11 H10 Cl N3 O'
_chemical_formula_weight     235.67
_space_group_crystal_system     orthorhombic
_space_group_name_H-M_alt     'P 21 21 21'
_space_group_name_Hall     'P 2ac 2ab'
loop_
    _space_group_symop_operation_xyz
    'x, y, z'
    '-x+1/2, -y, z+1/2'
    'x+1/2, -y+1/2, -z'
    '-x, y+1/2, -z+1/2'
_cell_length_a     3.8949(2)
_cell_length_b     12.0510(5)
_cell_length_c     21.9910(9)
_cell_angle_alpha     90
_cell_angle_beta     90
_cell_angle_gamma     90
_cell_volume     1032.20(8)
_cell_formula_units_Z     4
_cell_measurement_reflns_used     26476
_cell_measurement_theta_min     2.91
_cell_measurement_theta_max     27.485
_cell_measurement_temperature     150(2)
_exptl_crystal_description     prism
_exptl_crystal_colour     colourless
_exptl_crystal_size_max     0.28
_exptl_crystal_size_mid     0.15
_exptl_crystal_size_min     0.14
_exptl_crystal_density_diffrn     1.517
_exptl_crystal_density_method     'not measured'
_exptl_crystal_F_000     488
loop_
    _exptl_crystal_face_index_h
    _exptl_crystal_face_index_k
    _exptl_crystal_face_index_l
    _exptl_crystal_face_perp_dist
    0 -1 3 0.069
    0 1 -3 0.025
    8 -1 3 0.138
    -10 1 -3 0.128
    0 1 0 0.025
    0 -1 0 0.074
    0 0 -1 0.025
    0 0 1 0.074
_exptl_absorpt_coefficient_mu     0.35
_exptl_absorpt_correction_type     multi-scan
_exptl_absorpt_process_details
;
(SADABS; Sheldrick, 2002)
;
_exptl_absorpt_correction_T_min     0.898
_exptl_absorpt_correction_T_max     0.952
_exptl_special_details     ?
_diffrn_ambient_temperature     150(2)
_diffrn_radiation_type     MoK\a
_diffrn_radiation_wavelength     0.71073
_diffrn_radiation_monochromator     graphite
_diffrn_measurement_device_type     'Bruker APEXII'
_diffrn_measurement_device     '95mm CCD camera on \k-goniostat'
_diffrn_measurement_method     'CCD rotation images, thin slices'
_diffrn_detector_area_resol_mean     9
_diffrn_reflns_number     15777
_diffrn_reflns_av_R_equivalents     0.0443
_diffrn_reflns_theta_min     3.25
_diffrn_reflns_theta_max     27.5
_diffrn_reflns_theta_full     27.5
_diffrn_measured_fraction_theta_max     0.997
_diffrn_measured_fraction_theta_full     0.997
_diffrn_reflns_limit_h_min     -5
_diffrn_reflns_limit_h_max     5
_diffrn_reflns_limit_k_min     -15
_diffrn_reflns_limit_k_max     15
_diffrn_reflns_limit_l_min     -28
_diffrn_reflns_limit_l_max     28
_refine_special_details
;
Refinement of <i>F</i>^2^ against ALL reflections. The weighted <i>R</i>-factor
<i>wR</i> and goodness of fit <i>S</i> are based on <i>F</i>^2^, conventional
<i>R</i>-factors <i>R</i> are based on <i>F</i>, with <i>F</i> set to zero for
negative <i>F</i>^2^. The threshold expression of <i>F</i>^2^ >
\s(<i>F</i>^2^) is used only for calculating <i>R</i>-factors(gt) <i>etc</i>.
and is not relevant to the choice of reflections for refinement.
<i>R</i>-factors based on <i>F</i>^2^ are statistically about twice as large
as those based on <i>F</i>, and <i>R</i>- factors based on ALL data will be
even larger.
;
_reflns_number_total     2352
_reflns_number_gt     2044
_reflns_threshold_expression     I>2sigma(I)
_refine_ls_structure_factor_coef     Fsqd
_refine_ls_matrix_type     full
_refine_ls_R_factor_all     0.0411
_refine_ls_R_factor_gt     0.032
_refine_ls_wR_factor_gt     0.0712
_refine_ls_wR_factor_ref     0.0732
_refine_ls_goodness_of_fit_ref     1.057
_refine_ls_restrained_S_all     1.057
_refine_ls_number_reflns     2352
_refine_ls_number_parameters     147
_refine_ls_number_restraints     0
_refine_ls_hydrogen_treatment     constr
_refine_ls_weighting_scheme     calc
_refine_ls_weighting_details
         'calc w=1/[\s^2^(Fo^2^)+(0.0395P)^2^+0.2196P] where P=(Fo^2^+2Fc^2^)/3'
_atom_sites_solution_hydrogens     geom
_atom_sites_solution_primary     direct
_atom_sites_solution_secondary     difmap
_refine_ls_shift/su_max     0.001
_refine_ls_shift/su_mean     0
_refine_diff_density_max     0.311
_refine_diff_density_min     -0.259
_refine_ls_extinction_method     none
_refine_ls_abs_structure_details     'Flack (1983), 922 Friedel pairs'
_refine_ls_abs_structure_Flack     0.00(6)
loop_
    _atom_type_symbol
    _atom_type_description
    _atom_type_scat_dispersion_real
    _atom_type_scat_dispersion_imag
    _atom_type_scat_source
    C C 0.0033 0.0016 'International Tables Vol C Tables 4.2.6.8 and 6.1.1.4'
    H H 0 0 'International Tables Vol C Tables 4.2.6.8 and 6.1.1.4'
    N N 0.0061 0.0033 'International Tables Vol C Tables 4.2.6.8 and 6.1.1.4'
    Cl Cl 0.1484 0.1585 'International Tables Vol C Tables 4.2.6.8 and 6.1.1.4'
    O O 0.0106 0.006 'International Tables Vol C Tables 4.2.6.8 and 6.1.1.4'
_computing_data_collection     'APEX2 (Bruker, 2004)'
_computing_cell_refinement     'SAINT (Bruker, 2004)'
_computing_data_reduction     'SAINT (Bruker, 2004)'
_computing_structure_solution     'SIR2002 (Burla <i>et al.</i>, 2003)'
_computing_structure_refinement     'SHELXL97 (Sheldrick, 2008)'
_computing_molecular_graphics
 'ORTEP-3 for Windows (Farrugia, 1997) and DIAMOND (Brandenburg & Berndt, 2001)'
_computing_publication_material     'WinGX (Farrugia, 1999)'
loop_
    _atom_site_type_symbol
    _atom_site_label
    _atom_site_fract_x
    _atom_site_fract_y
    _atom_site_fract_z
    _atom_site_U_iso_or_equiv
    _atom_site_adp_type
    _atom_site_calc_flag
    _atom_site_refinement_flags
    _atom_site_occupancy
    _atom_site_symmetry_multiplicity
    _atom_site_disorder_assembly
    _atom_site_disorder_group
    C C1 0.4493(5) 0.15128(15) 0.87535(8) 0.0170(4) Uani d . 1 1 . .
    C C3 0.3425(5) 0.16948(14) 0.77399(8) 0.0168(4) Uani d . 1 1 . .
    C C4 0.3615(5) 0.23375(14) 0.72037(8) 0.0187(4) Uani d . 1 1 . .
    H H4 0.4634 0.3053 0.7216 0.022 Uiso calc R 1 1 . .
    C C5 0.2342(5) 0.19378(14) 0.66667(8) 0.0201(4) Uani d . 1 1 . .
    H H5 0.2468 0.2378 0.6309 0.024 Uiso calc R 1 1 . .
    C C6 0.0840(5) 0.08694(15) 0.66430(8) 0.0179(4) Uani d . 1 1 . .
    C C7 0.0598(5) 0.02243(15) 0.71528(8) 0.0173(4) Uani d . 1 1 . .
    H H7 -0.0414 -0.0492 0.7131 0.021 Uiso calc R 1 1 . .
    C C8 0.1864(5) 0.06299(13) 0.77136(8) 0.0160(4) Uani d . 1 1 . .
    C C9 0.1641(5) 0.00226(13) 0.82624(8) 0.0156(4) Uani d . 1 1 . .
    H H9 0.0595 -0.069 0.8261 0.019 Uiso calc R 1 1 . .
    C C10 0.2916(5) 0.04468(14) 0.87986(8) 0.0165(4) Uani d . 1 1 . .
    C C11 0.2622(5) -0.01392(14) 0.93795(8) 0.0179(4) Uani d . 1 1 . .
    H H11 0.3884 0.0114 0.9722 0.021 Uiso calc R 1 1 . .
    C C15 -0.1868(5) -0.05136(14) 0.60289(8) 0.0219(4) Uani d . 1 1 . .
    H H15A -0.0198 -0.1085 0.6143 0.033 Uiso calc R 1 1 . .
    H H15B -0.2623 -0.0637 0.5609 0.033 Uiso calc R 1 1 . .
    H H15C -0.3852 -0.0552 0.6302 0.033 Uiso calc R 1 1 . .
    N N2 0.4745(4) 0.21203(13) 0.82682(6) 0.0176(3) Uani d . 1 1 . .
    N N12 0.0681(4) -0.09888(12) 0.94285(7) 0.0202(3) Uani d . 1 1 . .
    N N13 0.0692(5) -0.15224(13) 0.99808(7) 0.0240(4) Uani d . 1 1 . .
    H H13A 0.1995 -0.1275 1.0278 0.029 Uiso calc R 1 1 . .
    H H13B -0.0603 -0.2112 1.0037 0.029 Uiso calc R 1 1 . .
    Cl Cl1 0.62727(12) 0.20978(3) 0.941458(19) 0.02055(12) Uani d . 1 1 . .
    O O14 -0.0299(4) 0.05616(10) 0.60762(5) 0.0210(3) Uani d . 1 1 . .
loop_
    _atom_site_aniso_label
    _atom_site_aniso_U_11
    _atom_site_aniso_U_22
    _atom_site_aniso_U_33
    _atom_site_aniso_U_12
    _atom_site_aniso_U_13
    _atom_site_aniso_U_23
    C1 0.0146(10) 0.0199(9) 0.0167(8) 0.0006(7) 0.0013(8) -0.0050(7)
    C3 0.0146(9) 0.0175(8) 0.0183(8) 0.0019(8) 0.0024(8) -0.0024(7)
    C4 0.0198(9) 0.0143(8) 0.0219(8) 0.0004(8) 0.0038(8) 0.0006(7)
    C5 0.0244(10) 0.0191(9) 0.0170(9) 0.0024(8) 0.0041(8) 0.0025(7)
    C6 0.0179(10) 0.0207(9) 0.0151(8) 0.0033(8) 0.0011(8) -0.0031(7)
    C7 0.0193(10) 0.0138(8) 0.0189(9) -0.0001(7) 0.0025(8) -0.0011(7)
    C8 0.0149(10) 0.0155(8) 0.0176(8) 0.0032(7) 0.0025(8) -0.0012(7)
    C9 0.0158(10) 0.0121(8) 0.0188(8) -0.0007(8) 0.0031(8) 0.0000(7)
    C10 0.0149(10) 0.0163(9) 0.0184(9) 0.0027(7) 0.0024(7) -0.0020(7)
    C11 0.0190(9) 0.0191(9) 0.0156(8) 0.0017(7) -0.0014(8) -0.0031(8)
    C15 0.0242(11) 0.0227(9) 0.0187(9) -0.0015(8) -0.0010(9) -0.0039(7)
    N2 0.0173(7) 0.0173(7) 0.0181(7) -0.0005(7) 0.0025(6) -0.0021(7)
    N12 0.0224(8) 0.0201(7) 0.0181(7) 0.0014(6) 0.0024(8) 0.0018(7)
    N13 0.0339(10) 0.0203(8) 0.0177(7) -0.0039(8) -0.0013(8) 0.0034(6)
    Cl1 0.0223(2) 0.0211(2) 0.01815(19) -0.00307(19) -0.0007(2) -0.00380(18)
    O14 0.0302(8) 0.0194(7) 0.0135(6) -0.0021(5) -0.0012(6) -0.0008(5)
_geom_special_details
;
All e.s.d.'s (except the e.s.d. in the dihedral angle between two l.s. planes)
are estimated using the full covariance matrix. The cell e.s.d.'s are taken
into account individually in the estimation of e.s.d.'s in distances, angles
and torsion angles; correlations between e.s.d.'s in cell parameters are only
used when they are defined by crystal symmetry. An approximate (isotropic)
treatment of cell e.s.d.'s is used for estimating e.s.d.'s involving l.s.
planes.
;
loop_
    _geom_bond_atom_site_label_1
    _geom_bond_atom_site_label_2
    _geom_bond_site_symmetry_2
    _geom_bond_distance
    _geom_bond_publ_flag
    C1 N2 . 1.298(2) ?
    C1 C10 . 1.428(2) ?
    C1 Cl1 . 1.7581(17) ?
    C3 N2 . 1.370(2) ?
    C3 C4 . 1.413(2) ?
    C3 C8 . 1.421(2) ?
    C4 C5 . 1.368(3) ?
    C4 H4 . 0.95 ?
    C5 C6 . 1.415(3) ?
    C5 H5 . 0.95 ?
    C6 C7 . 1.368(2) ?
    C6 O14 . 1.374(2) ?
    C7 C8 . 1.415(2) ?
    C7 H7 . 0.95 ?
    C8 C9 . 1.414(2) ?
    C9 C10 . 1.378(2) ?
    C9 H9 . 0.95 ?
    C10 C11 . 1.464(2) ?
    C11 N12 . 1.277(2) ?
    C11 H11 . 0.95 ?
    C15 O14 . 1.436(2) ?
    C15 H15A . 0.98 ?
    C15 H15B . 0.98 ?
    C15 H15C . 0.98 ?
    N12 N13 . 1.374(2) ?
    N13 H13A . 0.88 ?
    N13 H13B . 0.88 ?
loop_
    _geom_angle_atom_site_label_1
    _geom_angle_atom_site_label_2
    _geom_angle_atom_site_label_3
    _geom_angle_site_symmetry_1
    _geom_angle_site_symmetry_3
    _geom_angle
    _geom_angle_publ_flag
    N2 C1 C10 . . 126.68(16) ?
    N2 C1 Cl1 . . 115.08(13) ?
    C10 C1 Cl1 . . 118.23(13) ?
    N2 C3 C4 . . 118.87(16) ?
    N2 C3 C8 . . 122.21(15) ?
    C4 C3 C8 . . 118.92(16) ?
    C5 C4 C3 . . 120.56(16) ?
    C5 C4 H4 . . 119.7 ?
    C3 C4 H4 . . 119.7 ?
    C4 C5 C6 . . 120.12(16) ?
    C4 C5 H5 . . 119.9 ?
    C6 C5 H5 . . 119.9 ?
    C7 C6 O14 . . 124.60(16) ?
    C7 C6 C5 . . 121.03(16) ?
    O14 C6 C5 . . 114.37(15) ?
    C6 C7 C8 . . 119.60(16) ?
    C6 C7 H7 . . 120.2 ?
    C8 C7 H7 . . 120.2 ?
    C9 C8 C7 . . 122.92(16) ?
    C9 C8 C3 . . 117.32(16) ?
    C7 C8 C3 . . 119.76(16) ?
    C10 C9 C8 . . 121.08(15) ?
    C10 C9 H9 . . 119.5 ?
    C8 C9 H9 . . 119.5 ?
    C9 C10 C1 . . 115.43(15) ?
    C9 C10 C11 . . 122.66(15) ?
    C1 C10 C11 . . 121.89(15) ?
    N12 C11 C10 . . 120.43(17) ?
    N12 C11 H11 . . 119.8 ?
    C10 C11 H11 . . 119.8 ?
    O14 C15 H15A . . 109.5 ?
    O14 C15 H15B . . 109.5 ?
    H15A C15 H15B . . 109.5 ?
    O14 C15 H15C . . 109.5 ?
    H15A C15 H15C . . 109.5 ?
    H15B C15 H15C . . 109.5 ?
    C1 N2 C3 . . 117.24(15) ?
    C11 N12 N13 . . 116.60(16) ?
    N12 N13 H13A . . 120 ?
    N12 N13 H13B . . 120 ?
    H13A N13 H13B . . 120 ?
    C6 O14 C15 . . 116.53(14) ?
loop_
    _geom_torsion_atom_site_label_1
    _geom_torsion_atom_site_label_2
    _geom_torsion_atom_site_label_3
    _geom_torsion_atom_site_label_4
    _geom_torsion_site_symmetry_1
    _geom_torsion_site_symmetry_2
    _geom_torsion_site_symmetry_3
    _geom_torsion_site_symmetry_4
    _geom_torsion
    _geom_torsion_publ_flag
    N2 C3 C4 C5 . . . . 179.61(17) ?
    C8 C3 C4 C5 . . . . -0.5(3) ?
    C3 C4 C5 C6 . . . . -0.4(3) ?
    C4 C5 C6 C7 . . . . 0.7(3) ?
    C4 C5 C6 O14 . . . . -179.26(17) ?
    O14 C6 C7 C8 . . . . 179.99(18) ?
    C5 C6 C7 C8 . . . . 0.1(3) ?
    C6 C7 C8 C9 . . . . 178.61(17) ?
    C6 C7 C8 C3 . . . . -1.0(3) ?
    N2 C3 C8 C9 . . . . 1.4(3) ?
    C4 C3 C8 C9 . . . . -178.41(18) ?
    N2 C3 C8 C7 . . . . -178.88(17) ?
    C4 C3 C8 C7 . . . . 1.3(3) ?
    C7 C8 C9 C10 . . . . 179.82(18) ?
    C3 C8 C9 C10 . . . . -0.5(3) ?
    C8 C9 C10 C1 . . . . -1.1(3) ?
    C8 C9 C10 C11 . . . . 177.74(17) ?
    N2 C1 C10 C9 . . . . 2.1(3) ?
    Cl1 C1 C10 C9 . . . . -178.57(14) ?
    N2 C1 C10 C11 . . . . -176.71(17) ?
    Cl1 C1 C10 C11 . . . . 2.6(2) ?
    C9 C10 C11 N12 . . . . -11.3(3) ?
    C1 C10 C11 N12 . . . . 167.39(17) ?
    C10 C1 N2 C3 . . . . -1.3(3) ?
    Cl1 C1 N2 C3 . . . . 179.38(13) ?
    C4 C3 N2 C1 . . . . 179.25(17) ?
    C8 C3 N2 C1 . . . . -0.6(3) ?
    C10 C11 N12 N13 . . . . 176.74(15) ?
    C7 C6 O14 C15 . . . . 0.5(3) ?
    C5 C6 O14 C15 . . . . -179.58(15) ?
loop_
    _geom_hbond_atom_site_label_D
    _geom_hbond_atom_site_label_H
    _geom_hbond_atom_site_label_A
    _geom_hbond_site_symmetry_A
    _geom_hbond_distance_DH
    _geom_hbond_distance_HA
    _geom_hbond_distance_DA
    _geom_hbond_angle_DHA
    _geom_hbond_publ_flag
    N13 H13A O14 2_555 0.8800 2.3400 3.219(2) 178.00 yes
    N13 H13B N13 3_447 0.8800 2.1900 3.058(2) 169.00 yes
    C11 H11 Cl1 . 0.9500 2.6500 3.0488(18) 106.00 ?
_iucr_refine_instructions_details
;
TITL import in P 21 21 21
CELL  0.71073   3.8949  12.0510  21.9910   90.000   90.000   90.000
ZERR     4.00   0.0002   0.0005   0.0009    0.000    0.000    0.000
LATT  -1
SYMM  1/2 - X, - Y, 1/2 + Z
SYMM  1/2 + X, 1/2 - Y, - Z
SYMM  - X, 1/2 + Y, 1/2 - Z
SFAC  C    H    N    CL   O
UNIT  44   40   12   4    4
MERG   2
OMIT     0   2   0
OMIT     0   6   0
TWIN
FMAP   2
PLAN   20
ACTA
BOND   $H
CONF
LIST   4
WPDB  -2
L.S.   4
TEMP  -153.00
WGHT    0.039500    0.219600
BASF   0.00124
FVAR       0.94768
C1    1    0.449338    0.151285    0.875346    11.00000    0.01456    0.01988 =
         0.01669   -0.00500    0.00127    0.00059
C3    1    0.342478    0.169476    0.773987    11.00000    0.01459    0.01746 =
         0.01828   -0.00238    0.00244    0.00186
C4    1    0.361464    0.233749    0.720371    11.00000    0.01980    0.01432 =
         0.02188    0.00062    0.00378    0.00042
AFIX  43
H4    2    0.463419    0.305327    0.721610    11.00000   -1.20000
AFIX   0
C5    1    0.234249    0.193777    0.666671    11.00000    0.02436    0.01907 =
         0.01696    0.00247    0.00409    0.00244
AFIX  43
H5    2    0.246806    0.237822    0.630912    11.00000   -1.20000
AFIX   0
C6    1    0.083997    0.086941    0.664300    11.00000    0.01788    0.02071 =
         0.01510   -0.00305    0.00108    0.00335
C7    1    0.059782    0.022425    0.715279    11.00000    0.01928    0.01381 =
         0.01891   -0.00106    0.00255   -0.00012
AFIX  43
H7    2   -0.041425   -0.049186    0.713064    11.00000   -1.20000
AFIX   0
C8    1    0.186423    0.062993    0.771360    11.00000    0.01492    0.01547 =
         0.01764   -0.00116    0.00255    0.00318
C9    1    0.164101    0.002264    0.826237    11.00000    0.01582    0.01213 =
         0.01884    0.00002    0.00313   -0.00071
AFIX  43
H9    2    0.059503   -0.068951    0.826130    11.00000   -1.20000
AFIX   0
C10   1    0.291565    0.044681    0.879861    11.00000    0.01491    0.01627 =
         0.01835   -0.00199    0.00244    0.00269
C11   1    0.262200   -0.013918    0.937951    11.00000    0.01897    0.01910 =
         0.01563   -0.00312   -0.00139    0.00169
AFIX  43
H11   2    0.388354    0.011409    0.972219    11.00000   -1.20000
AFIX   0
C15   1   -0.186758   -0.051360    0.602886    11.00000    0.02418    0.02272 =
         0.01866   -0.00388   -0.00100   -0.00147
AFIX 137
H15A  2   -0.019799   -0.108526    0.614294    11.00000   -1.50000
H15B  2   -0.262321   -0.063737    0.560924    11.00000   -1.50000
H15C  2   -0.385180   -0.055178    0.630208    11.00000   -1.50000
AFIX   0
N2    3    0.474543    0.212034    0.826820    11.00000    0.01733    0.01731 =
         0.01813   -0.00207    0.00247   -0.00051
N12   3    0.068054   -0.098875    0.942852    11.00000    0.02239    0.02014 =
         0.01814    0.00184    0.00239    0.00142
N13   3    0.069220   -0.152243    0.998083    11.00000    0.03392    0.02029 =
         0.01774    0.00338   -0.00132   -0.00393
AFIX  93
H13A  2    0.199456   -0.127460    1.027828    11.00000   -1.20000
H13B  2   -0.060269   -0.211198    1.003702    11.00000   -1.20000
AFIX   0
CL1   4    0.627265    0.209781    0.941458    11.00000    0.02235    0.02114 =
         0.01815   -0.00380   -0.00074   -0.00307
O14   5   -0.029903    0.056157    0.607623    11.00000    0.03018    0.01938 =
         0.01346   -0.00083   -0.00115   -0.00207
HKLF    4
REM  import in P 21 21 21
REM R1 =  0.0320 for   2044 Fo > 4sig(Fo)  and  0.0411 for all   2352 data
REM    147 parameters refined using      0 restraints
END
;
