# Supplementary material for: 2-Chloro-3-[(E)-(hydrazin-1-yl­idene)meth­yl]-6-meth­oxy­quinoline
Source: Acta Crystallogr Sect E Struct Rep Online. 2012 Apr 28;68(Pt 5):o1548. doi: 10.1107/S1600536812017977 (PMC3344647; doi:10.1107/S1600536812017977)
Supplement: Supplementary file 2 [file e-68-o1548-Isup2.hkl]

#
# h,k,l, Fc-squared, Fo-squared, sigma(Fo-squared) and status flag
#
data_I
_shelx_title ' import in P 21 21 21'
_shelx_refln_list_code          4
_shelx_F_calc_maximum      103.58
_exptl_crystal_F_000       488.00
_reflns_d_resolution_high  0.7697
 
loop_
 _symmetry_equiv_pos_as_xyz
 'x, y, z'
 '-x+1/2, -y, z+1/2'
 'x+1/2, -y+1/2, -z'
 '-x, y+1/2, -z+1/2'
 
_cell_length_a     3.8949
_cell_length_b    12.0510
_cell_length_c    21.9910
_cell_angle_alpha  90.000
_cell_angle_beta   90.000
_cell_angle_gamma  90.000
 
_shelx_F_squared_multiplier     1.000
 
loop_
 _refln_index_h
 _refln_index_k
 _refln_index_l
 _refln_F_squared_calc
 _refln_F_squared_meas
 _refln_F_squared_sigma
 _refln_observed_status
   2   0   0      157.76      151.16      8.80 o
   4   0   0      143.57      154.85      7.22 o
   1   1   0     6271.21     6359.10     77.25 o
   2   1   0       12.72        5.23      2.95 o
   3   1   0       21.42       21.08      2.71 o
   4   1   0      119.25      130.91      5.85 o
   5   1   0       93.21       86.99     21.11 o
   1   2   0     3537.52     3700.11     45.04 o
   2   2   0      163.23      156.47      3.38 o
   3   2   0      103.21      108.20      6.39 o
   4   2   0      388.41      412.99      7.18 o
   5   2   0        8.38       10.47     18.58 o
   1   3   0      215.74      256.60      3.33 o
   2   3   0      192.83      173.49      4.46 o
   3   3   0       26.24       31.13      3.09 o
   4   3   0       46.15       40.23      6.73 o
   0   4   0     3303.71     3349.36     45.53 o
   1   4   0     7159.97     7460.15     71.04 o
   2   4   0      533.97      635.73      7.59 o
   3   4   0       24.18       26.29      4.19 o
   4   4   0       20.97       19.19      5.72 o
   1   5   0       48.82       77.87      2.12 o
   2   5   0      726.93      778.31      9.86 o
   3   5   0      627.49      643.83      8.26 o
   4   5   0        5.88       -0.46      6.79 o
   1   6   0       52.81       32.79      1.93 o
   2   6   0      120.31      125.59      4.04 o
   3   6   0      671.66      699.85      8.97 o
   4   6   0       18.89       16.84      8.79 o
   1   7   0      901.84      831.40      9.59 o
   2   7   0       61.09       72.41      2.95 o
   3   7   0      350.47      361.35      8.24 o
   4   7   0        2.94        5.65     10.08 o
   0   8   0     1196.45     1338.45     20.95 o
   1   8   0      529.99      519.07      6.48 o
   2   8   0       15.02       14.75      2.42 o
   3   8   0        3.84        6.85      4.86 o
   4   8   0        0.17       -0.77     12.62 o
   1   9   0       33.17       22.68      2.80 o
   2   9   0      429.36      411.96      7.77 o
   3   9   0       15.18        8.93      6.68 o
   4   9   0       16.96       19.02     20.66 o
   0  10   0      117.37      126.47      5.83 o
   1  10   0      255.17      230.25      4.03 o
   2  10   0        6.49        0.76      5.44 o
   3  10   0       32.40       24.93      7.72 o
   1  11   0      233.13      233.21      4.71 o
   2  11   0      671.19      665.51     11.08 o
   3  11   0       31.44       42.12     14.07 o
   0  12   0      207.63      211.25     10.98 o
   1  12   0      110.36       89.63      5.05 o
   2  12   0        0.05       -1.58      7.04 o
   3  12   0        5.65       12.72     27.77 o
   1  13   0      140.68      133.20      7.21 o
   2  13   0      244.72      287.45     12.83 o
   0  14   0      509.56      539.48     25.97 o
   1  14   0       10.89       12.66     10.73 o
   2  14   0       23.76       33.73     27.91 o
   1  15   0       52.17       54.70     41.38 o
   1   0   1       30.79       37.43      2.26 o
   2   0   1     2437.43     2423.62     30.36 o
   3   0   1       30.83       27.51      2.69 o
   4   0   1        2.04        5.72      5.35 o
   5   0   1        5.25       17.75     17.70 o
  -5   1   1       31.15       37.43     17.21 o
  -4   1   1      223.82      231.21      6.59 o
  -3   1   1       17.68       18.64      2.54 o
  -2   1   1      265.98      257.48      3.99 o
  -1   1   1     3282.51     3323.96     36.76 o
   1   1   1     3246.42     3250.35     44.95 o
   2   1   1      266.18      255.05      4.33 o
   3   1   1       19.05       14.16      2.94 o
   4   1   1      228.14      213.90      6.57 o
   5   1   1       33.08       25.13     19.47 o
  -5   2   1        8.02       13.68     15.16 o
  -4   2   1        7.03       12.63      6.72 o
  -3   2   1      276.12      284.23      4.91 o
  -2   2   1      554.60      531.86      7.04 o
  -1   2   1    10729.65    10736.42    117.69 o
   0   2   1     9526.39     9127.44     97.71 o
   1   2   1    10679.51    10712.11    144.49 o
   2   2   1      556.75      533.73      8.63 o
   3   2   1      275.63      281.76      5.96 o
   4   2   1        6.72       15.03      6.06 o
   5   2   1        8.19       15.49     17.92 o
  -4   3   1      127.96      139.12      6.16 o
  -3   3   1      125.66      100.94      3.57 o
  -2   3   1     1271.25     1471.10     17.49 o
  -1   3   1      392.12      421.44      5.10 o
   0   3   1     3776.23     4004.06     38.08 o
   1   3   1      410.41      446.27      5.06 o
   2   3   1     1288.60     1491.09     19.19 o
   3   3   1      128.57      111.22      3.73 o
   4   3   1      125.35      128.41      7.66 o
  -4   4   1       39.94       41.74      9.36 o
  -3   4   1       42.27       35.66      4.05 o
  -2   4   1      134.75      125.75      3.18 o
  -1   4   1      527.99      527.55      5.67 o
   0   4   1      936.99      862.95      8.20 o
   1   4   1      527.52      522.44      5.65 o
   2   4   1      129.20      124.81      2.50 o
   3   4   1       42.01       41.43      4.23 o
   4   4   1       38.11       41.52      6.38 o
  -4   5   1       51.55       52.05      5.56 o
  -3   5   1      146.77      139.18      3.53 o
  -2   5   1      225.17      232.02      3.59 o
  -1   5   1     1629.04     1747.98     17.10 o
   0   5   1      342.38      354.52      4.91 o
   1   5   1     1596.41     1707.80     16.06 o
   2   5   1      215.10      224.97      3.78 o
   3   5   1      143.95      138.41      3.70 o
   4   5   1       50.58       50.49      8.23 o
  -4   6   1        4.93        1.17      7.78 o
  -3   6   1       18.19       20.40      3.52 o
  -2   6   1       44.22       43.99      2.85 o
  -1   6   1      755.31      809.26      8.59 o
   0   6   1     3669.47     3862.14     50.13 o
   1   6   1      774.14      819.66      8.60 o
   2   6   1       44.55       45.49      2.56 o
   3   6   1       20.04       20.48      4.84 o
   4   6   1        5.93        9.09     10.37 o
  -4   7   1       50.16       38.94     10.39 o
  -3   7   1      183.87      172.88      5.01 o
  -2   7   1       45.94       46.42      3.67 o
  -1   7   1     1549.17     1643.90     17.67 o
   0   7   1      298.44      331.27      4.10 o
   1   7   1     1575.92     1648.29     16.57 o
   2   7   1       47.73       41.67      2.55 o
   3   7   1      187.13      177.48      4.42 o
   4   7   1       49.99       36.02     11.76 o
  -4   8   1       16.90       14.60     12.46 o
  -3   8   1      252.28      252.97      6.11 o
  -2   8   1       72.60       62.50      2.65 o
  -1   8   1      381.73      396.90      6.37 o
   0   8   1       58.44       56.80      2.55 o
   1   8   1      376.33      395.71      6.51 o
   2   8   1       74.67       61.26      2.69 o
   3   8   1      254.13      245.81      6.99 o
   4   8   1       16.46        4.44     13.05 o
  -4   9   1       45.43       78.53     21.89 o
  -3   9   1      112.35      104.04      5.99 o
  -2   9   1      231.28      211.23      5.25 o
  -1   9   1       11.16       16.33      2.49 o
   0   9   1      139.72      104.01      3.14 o
   1   9   1        9.73        7.18      2.64 o
   2   9   1      230.64      200.77      4.99 o
   3   9   1      118.41      106.71      5.23 o
   4   9   1       45.98       69.40     19.58 o
  -3  10   1       31.91       34.01      9.82 o
  -2  10   1      264.74      242.84      5.74 o
  -1  10   1      108.07      108.62      4.51 o
   0  10   1       24.68       18.89      2.78 o
   1  10   1      104.72      110.93      3.79 o
   2  10   1      253.86      246.11      9.43 o
   3  10   1       35.47       29.62      8.29 o
  -3  11   1       10.17        4.77     14.77 o
  -2  11   1      207.30      175.88     10.39 o
  -1  11   1      320.73      290.77      5.50 o
   0  11   1      281.96      281.06      7.19 o
   1  11   1      320.87      301.92      5.21 o
   2  11   1      206.19      177.83      7.06 o
   3  11   1        9.60       28.41     11.10 o
  -3  12   1        3.15      -12.95     25.49 o
  -2  12   1      186.19      209.88      8.72 o
  -1  12   1       87.92       75.05      4.71 o
   0  12   1       83.59       82.87      6.05 o
   1  12   1       90.38       84.38      4.49 o
   2  12   1      183.81      200.67      9.31 o
   3  12   1        3.30       17.92     21.16 o
  -2  13   1       14.94       12.36     10.69 o
  -1  13   1       22.63       24.34      9.54 o
   0  13   1      783.02      810.29     16.37 o
   1  13   1       21.44        8.91      7.34 o
   2  13   1       14.74       -4.74     12.15 o
  -2  14   1      189.91      228.47     23.49 o
  -1  14   1       27.56       31.01     12.64 o
   0  14   1        8.69       14.06      8.44 o
   1  14   1       25.54       22.88      8.73 o
   2  14   1      183.85      224.99     21.05 o
  -1  15   1      120.32      152.60     42.51 o
   0  15   1       16.59       21.91     22.69 o
   1  15   1      121.37      192.60     45.65 o
   1   0   2      927.76      928.68      9.95 o
   2   0   2       57.88       60.04      3.69 o
   3   0   2       57.27       56.82      3.48 o
   4   0   2       33.01       36.74      6.21 o
   5   0   2      109.80       61.50     23.98 o
  -5   1   2       65.74       65.60     18.42 o
  -4   1   2       57.73       63.10      5.37 o
  -3   1   2       32.65       29.87      2.46 o
  -2   1   2     1263.57     1334.47     14.38 o
  -1   1   2     6617.33     6739.20     64.68 o
   1   1   2     6627.34     6836.16     80.81 o
   2   1   2     1233.03     1286.57     15.58 o
   3   1   2       28.07       18.31      3.43 o
   4   1   2       55.88       68.98      5.75 o
   5   1   2       68.74       63.70     20.26 o
  -5   2   2       83.60       69.36     19.45 o
  -4   2   2      269.69      285.02      7.82 o
  -3   2   2       75.95       78.50      3.00 o
  -2   2   2      247.56      244.98      4.59 o
  -1   2   2     9203.39     9497.15    103.98 o
   0   2   2      233.51      217.51      4.02 o
   1   2   2     9213.28     9431.34    114.31 o
   2   2   2      253.00      250.35      4.78 o
   3   2   2       83.66       87.09      3.71 o
   4   2   2      264.69      256.84      6.52 o
   5   2   2       83.34       77.20     21.05 o
  -4   3   2       88.65       91.94      7.30 o
  -3   3   2      223.50      228.88      4.39 o
  -2   3   2     4188.98     4469.06     46.86 o
  -1   3   2      825.23      898.08      9.89 o
   0   3   2     1312.35     1295.75     11.97 o
   1   3   2      857.63      911.20     10.65 o
   2   3   2     4236.87     4551.34     55.17 o
   3   3   2      235.42      237.87      7.14 o
   4   3   2       91.84       88.91      5.50 o
  -4   4   2       46.81       47.45      8.35 o
  -3   4   2      267.77      269.73      5.74 o
  -2   4   2      868.66      904.73      9.61 o
  -1   4   2       20.16       36.13      1.56 o
   0   4   2      638.90      698.27      6.53 o
   1   4   2       16.98       35.96      2.07 o
   2   4   2      847.34      878.92     10.92 o
   3   4   2      254.16      259.51      4.38 o
   4   4   2       43.41       38.53      7.38 o
  -4   5   2      127.53      122.86      7.72 o
  -3   5   2      506.26      536.30      7.16 o
  -2   5   2       45.59       38.39      2.65 o
  -1   5   2     1421.39     1508.97     14.96 o
   0   5   2     2706.02     2769.83     26.79 o
   1   5   2     1413.80     1488.36     14.07 o
   2   5   2       47.51       38.54      2.06 o
   3   5   2      495.87      511.38      7.26 o
   4   5   2      131.26      139.44      9.31 o
  -4   6   2       68.69       61.84      7.47 o
  -3   6   2      344.13      355.76      6.00 o
  -2   6   2      332.98      328.34      4.79 o
  -1   6   2       98.35       94.61      2.26 o
   0   6   2        5.68        8.28      1.98 o
   1   6   2      107.69      105.05      2.12 o
   2   6   2      336.39      343.16      5.10 o
   3   6   2      341.89      361.39      7.67 o
   4   6   2       69.19       64.52      8.59 o
  -4   7   2       83.80       92.53     10.59 o
  -3   7   2       91.63       96.36      4.81 o
  -2   7   2       28.39       26.58      2.79 o
  -1   7   2     1298.33     1323.29     14.41 o
   0   7   2      112.50      143.97      2.31 o
   1   7   2     1303.10     1326.10     12.85 o
   2   7   2       26.99       30.72      2.91 o
   3   7   2       93.07       99.99      5.17 o
   4   7   2       84.93       76.92     10.69 o
  -4   8   2      130.10      131.54     14.35 o
  -3   8   2      168.83      167.22      5.41 o
  -2   8   2      271.25      259.41      7.54 o
  -1   8   2       42.56       37.72      2.81 o
   0   8   2        4.48        3.40      1.81 o
   1   8   2       40.21       38.61      2.13 o
   2   8   2      264.47      267.51      4.66 o
   3   8   2      165.44      171.10      6.47 o
   4   8   2      132.50      109.67     13.19 o
  -4   9   2       28.00       21.55     17.56 o
  -3   9   2      260.33      229.96      8.47 o
  -2   9   2      141.19      150.09      4.52 o
  -1   9   2      183.59      185.47      3.63 o
   0   9   2      999.58      970.98     10.45 o
   1   9   2      191.27      191.08      2.79 o
   2   9   2      136.35      141.86      5.17 o
   3   9   2      262.72      239.90      9.74 o
   4   9   2       25.13       41.41     18.70 o
  -3  10   2       20.29       17.05     10.03 o
  -2  10   2      155.24      159.38      5.90 o
  -1  10   2      441.37      445.01      5.67 o
   0  10   2       95.71      103.10      2.63 o
   1  10   2      435.21      443.99      6.56 o
   2  10   2      158.48      153.32      6.72 o
   3  10   2       20.97       20.62      9.53 o
  -3  11   2       90.15       93.73     11.65 o
  -2  11   2      112.79      114.83      7.92 o
  -1  11   2       76.33       71.92      4.50 o
   0  11   2        0.08        4.79      2.88 o
   1  11   2       75.50       72.22      5.07 o
   2  11   2      112.24      127.90      6.76 o
   3  11   2       89.90       96.95     13.68 o
  -3  12   2       34.29       20.08     22.77 o
  -2  12   2       49.84       40.07      8.93 o
  -1  12   2       89.46       93.54      7.17 o
   0  12   2      307.61      291.78      5.68 o
   1  12   2       84.82       80.49      6.08 o
   2  12   2       50.39       45.59     10.05 o
   3  12   2       32.31       20.87     17.94 o
  -2  13   2      115.03      111.69      9.24 o
  -1  13   2      107.96      106.22      6.54 o
   0  13   2       49.10       46.04      7.60 o
   1  13   2      105.12      102.98      5.56 o
   2  13   2      116.48      112.20     17.07 o
  -2  14   2       30.00       49.42     25.38 o
  -1  14   2       17.93       39.10     11.34 o
   0  14   2       78.64       85.99     11.22 o
   1  14   2       19.99       36.71     11.72 o
   2  14   2       30.20       42.57     15.83 o
  -1  15   2      158.72      181.41     29.72 o
   0  15   2       20.41       15.67     21.50 o
   1  15   2      156.72      211.24     28.48 o
   1   0   3       12.83       10.50      0.93 o
   2   0   3     1302.49     1374.71     14.97 o
   3   0   3      337.56      326.95      6.61 o
   4   0   3      357.16      365.03      7.65 o
   5   0   3       11.66       19.05     16.20 o
  -5   1   3      162.61      154.51     26.46 o
  -4   1   3      141.84      129.98      7.92 o
  -3   1   3      739.58      727.68      8.53 o
  -2   1   3      790.57      786.25      9.04 o
  -1   1   3     5461.44     5695.39     54.46 o
   0   1   3       81.09       80.90      1.96 o
   1   1   3     5544.14     5700.00     62.88 o
   2   1   3      777.92      784.71      9.00 o
   3   1   3      752.04      752.04      9.08 o
   4   1   3      146.15      134.83      6.49 o
   5   1   3      164.81      157.87     17.72 o
  -4   2   3       26.64       18.16      6.77 o
  -3   2   3      171.40      175.76      4.79 o
  -2   2   3      749.47      747.88      8.84 o
  -1   2   3      613.38      550.58      6.91 o
   0   2   3       61.81       77.42      1.29 o
   1   2   3      631.36      567.81      6.39 o
   2   2   3      761.77      769.06      9.38 o
   3   2   3      157.89      155.25      3.85 o
   4   2   3       23.59       22.80      4.95 o
  -4   3   3      125.31      125.99      7.27 o
  -3   3   3       24.58       27.44      3.07 o
  -2   3   3     2908.19     3025.90     31.65 o
  -1   3   3     1635.40     1638.56     18.97 o
   0   3   3      950.96      985.23     10.83 o
   1   3   3     1680.59     1690.85     19.06 o
   2   3   3     2873.19     2977.41     37.53 o
   3   3   3       25.11       22.05      4.32 o
   4   3   3      121.26      134.91      7.38 o
  -4   4   3      145.64      138.98      7.93 o
  -3   4   3      784.06      802.19     10.04 o
  -2   4   3      404.47      408.13      5.43 o
  -1   4   3      519.59      525.94      6.05 o
   0   4   3     2027.55     1919.19     16.72 o
   1   4   3      508.43      511.35      6.69 o
   2   4   3      398.42      388.91      6.32 o
   3   4   3      772.02      799.09     12.26 o
   4   4   3      145.47      149.90      7.67 o
  -4   5   3      127.00      123.72      8.19 o
  -3   5   3      566.42      534.16      6.85 o
  -2   5   3     1065.05     1173.03     13.28 o
  -1   5   3      205.93      213.72      2.98 o
   0   5   3     1068.95     1063.66     10.16 o
   1   5   3      205.80      206.85      3.01 o
   2   5   3     1103.32     1197.18     14.44 o
   3   5   3      563.39      526.10      8.26 o
   4   5   3      126.17      121.37      9.48 o
  -4   6   3      107.72      116.57      8.07 o
  -3   6   3       93.26       82.13      3.98 o
  -2   6   3      137.98      138.37      5.25 o
  -1   6   3      503.65      502.75      6.07 o
   0   6   3      593.32      524.79      5.80 o
   1   6   3      519.24      512.03      5.48 o
   2   6   3      138.15      138.63      2.68 o
   3   6   3       97.94       99.77      4.58 o
   4   6   3      105.68      104.43      9.91 o
  -4   7   3       90.38       79.63      9.74 o
  -3   7   3       35.63       40.53      5.77 o
  -2   7   3      555.71      566.85      7.22 o
  -1   7   3        4.44       12.11      2.35 o
   0   7   3       69.05       81.83      2.93 o
   1   7   3        3.70       10.66      1.93 o
   2   7   3      547.19      553.92      7.91 o
   3   7   3       35.71       32.12      5.28 o
   4   7   3       89.51       84.12      9.11 o
  -4   8   3      190.44      188.03     14.60 o
  -3   8   3      149.41      149.92      6.08 o
  -2   8   3      228.67      221.97      3.94 o
  -1   8   3       62.51       56.01      2.75 o
   0   8   3      263.45      266.54      4.24 o
   1   8   3       64.49       61.52      3.15 o
   2   8   3      231.92      220.66      4.53 o
   3   8   3      146.16      138.25      6.20 o
   4   8   3      196.98      185.47     14.19 o
  -4   9   3        2.17        9.73     17.75 o
  -3   9   3      264.97      236.11      7.52 o
  -2   9   3      758.61      741.99     10.77 o
  -1   9   3      336.70      349.66      4.60 o
   0   9   3      470.74      449.41      7.05 o
   1   9   3      341.39      343.74      4.11 o
   2   9   3      765.96      761.46     16.78 o
   3   9   3      259.41      240.84      7.62 o
   4   9   3        2.13        1.43     22.16 o
  -3  10   3      123.59      120.86     11.35 o
  -2  10   3       80.61       72.99      4.91 o
  -1  10   3      136.44      127.84      3.32 o
   0  10   3       53.04       41.17      2.64 o
   1  10   3      135.72      131.61      2.97 o
   2  10   3       84.99       98.90      5.39 o
   3  10   3      120.60      132.19      9.39 o
  -3  11   3      111.77       96.52     12.91 o
  -2  11   3       20.53       14.96      5.13 o
  -1  11   3      150.37      155.15      4.86 o
   0  11   3      206.49      186.41      4.82 o
   1  11   3      146.42      148.24      3.91 o
   2  11   3       22.57       24.68      7.53 o
   3  11   3      111.43      102.71     14.39 o
  -3  12   3      205.68      228.13     33.29 o
  -2  12   3      191.94      194.52      9.96 o
  -1  12   3      173.92      164.93      5.86 o
   0  12   3      144.89      137.50      6.67 o
   1  12   3      169.34      171.10      5.23 o
   2  12   3      185.05      195.49     11.33 o
   3  12   3      208.28      197.67     18.83 o
  -2  13   3       24.38       29.84     14.47 o
  -1  13   3       10.33       11.37      8.21 o
   0  13   3        0.03        2.45      6.88 o
   1  13   3        7.70        5.75      7.27 o
   2  13   3       23.66       21.51     14.83 o
  -2  14   3        5.61       -1.76     26.63 o
  -1  14   3      175.95      188.50     11.42 o
   0  14   3      360.22      352.00     13.19 o
   1  14   3      173.23      183.63     15.80 o
   2  14   3        6.54       12.04     16.96 o
  -1  15   3      200.76      165.69     41.63 o
   0  15   3        1.28       -3.13     22.28 o
   1  15   3      199.75      172.92     29.82 o
   0   0   4      515.64      513.01     10.40 o
   1   0   4        8.89       15.61      1.47 o
   2   0   4        9.87       10.22      1.06 o
   3   0   4      160.96      157.82      5.40 o
   4   0   4      272.81      262.51      6.57 o
   5   0   4      488.84      548.18     25.65 o
  -5   1   4      126.80      115.63     20.18 o
  -4   1   4       20.68       22.36      6.53 o
  -3   1   4      504.79      521.10      6.84 o
  -2   1   4      162.07      165.02      2.70 o
  -1   1   4      909.99      855.61      8.05 o
   0   1   4      925.47      935.27     12.60 o
   1   1   4      883.90      810.55      9.12 o
   2   1   4      162.98      162.40      4.40 o
   3   1   4      514.75      503.42      7.47 o
   4   1   4       22.45       13.20      5.56 o
   5   1   4      124.90      142.02     23.72 o
  -4   2   4       41.38       38.33      5.89 o
  -3   2   4      502.51      498.99      7.20 o
  -2   2   4      376.01      379.08      4.99 o
  -1   2   4     1635.18     1603.98     18.05 o
   0   2   4     2394.90     2212.12     18.33 o
   1   2   4     1612.08     1556.98     16.66 o
   2   2   4      372.13      359.82      7.60 o
   3   2   4      499.63      511.07      7.15 o
   4   2   4       42.02       38.77      5.61 o
  -4   3   4      308.86      301.03      8.56 o
  -3   3   4      523.21      511.26      7.00 o
  -2   3   4      180.21      195.01      3.06 o
  -1   3   4       67.44       60.36      2.34 o
   0   3   4     1078.03     1103.28      9.81 o
   1   3   4       64.17       64.55      2.58 o
   2   3   4      178.29      201.89      3.98 o
   3   3   4      520.81      498.97      8.36 o
   4   3   4      313.69      304.21      8.55 o
  -4   4   4       94.71       85.07      8.37 o
  -3   4   4     1201.90     1267.82     14.82 o
  -2   4   4     1224.05     1228.63     13.02 o
  -1   4   4       43.29       36.97      1.54 o
   0   4   4       38.59       45.66      0.97 o
   1   4   4       45.51       52.51      1.66 o
   2   4   4     1243.01     1274.22     16.57 o
   3   4   4     1218.42     1289.65     17.60 o
   4   4   4       94.45       91.28      8.30 o
  -4   5   4       66.62       68.82      7.51 o
  -3   5   4      185.14      183.77      3.84 o
  -2   5   4      762.33      741.93      8.96 o
  -1   5   4      153.27      141.78      3.09 o
   0   5   4      676.48      673.19      6.79 o
   1   5   4      155.50      148.75      3.61 o
   2   5   4      761.99      763.64     10.74 o
   3   5   4      188.86      171.22      5.61 o
   4   5   4       62.63       75.79      9.24 o
  -4   6   4      101.94       82.30      8.23 o
  -3   6   4      240.89      228.83      5.67 o
  -2   6   4     1057.46     1063.26     12.17 o
  -1   6   4       59.84       54.37      2.18 o
   0   6   4      316.69      346.08      3.96 o
   1   6   4       58.51       56.16      1.68 o
   2   6   4     1038.73     1050.35     14.52 o
   3   6   4      241.44      238.08      5.40 o
   4   6   4      101.83       96.39     10.21 o
  -4   7   4      660.36      685.12     12.88 o
  -3   7   4        5.78        2.74      4.68 o
  -2   7   4      114.46      111.73      3.19 o
  -1   7   4       59.98       56.09      1.62 o
   0   7   4      662.33      635.26      7.47 o
   1   7   4       59.34       58.51      1.83 o
   2   7   4      114.55      112.22      3.22 o
   3   7   4        6.52        6.90      5.13 o
   4   7   4      653.77      681.25     14.81 o
  -4   8   4       32.23       39.78     14.73 o
  -3   8   4       70.40       65.90      5.37 o
  -2   8   4      282.74      271.80      4.82 o
  -1   8   4       73.44       73.08      2.82 o
   0   8   4      300.28      266.50      5.72 o
   1   8   4       75.39       75.98      2.31 o
   2   8   4      290.76      286.47      7.28 o
   3   8   4       69.45       72.77      9.52 o
   4   8   4       32.17       29.94     14.39 o
  -4   9   4      134.61      127.23     17.09 o
  -3   9   4       59.63       53.09      7.18 o
  -2   9   4       13.92       18.87      4.39 o
  -1   9   4      206.23      191.70      3.17 o
   0   9   4     1420.31     1474.92     15.25 o
   1   9   4      198.24      177.52      3.01 o
   2   9   4       14.45        5.95      4.12 o
   3   9   4       61.09       50.52      7.01 o
   4   9   4      138.25      127.74     24.49 o
  -3  10   4      106.15      101.17      9.99 o
  -2  10   4       72.61       82.17      7.06 o
  -1  10   4      143.95      144.92      4.27 o
   0  10   4       23.77       28.92      4.07 o
   1  10   4      135.92      146.59      4.08 o
   2  10   4       69.84       73.98      5.50 o
   3  10   4      103.60      106.58      9.22 o
  -3  11   4      197.30      221.23     16.37 o
  -2  11   4       44.83       28.90      7.25 o
  -1  11   4       60.15       61.81      5.04 o
   0  11   4       18.07       18.57      3.94 o
   1  11   4       65.15       59.66      4.03 o
   2  11   4       45.62       50.81      7.29 o
   3  11   4      194.15      201.28     14.58 o
  -3  12   4      245.03      287.27     34.92 o
  -2  12   4       35.31       37.64      7.25 o
  -1  12   4      106.45      100.66      5.82 o
   0  12   4      142.51      135.37      4.22 o
   1  12   4      111.23      114.84      6.67 o
   2  12   4       34.51       33.45     12.67 o
   3  12   4      250.21      262.61     18.72 o
  -2  13   4      104.96       98.53     13.91 o
  -1  13   4      183.00      188.95      9.95 o
   0  13   4       37.88       37.57      8.31 o
   1  13   4      189.69      196.81      8.18 o
   2  13   4      105.17       90.04     12.70 o
  -2  14   4       53.14       57.71     28.70 o
  -1  14   4      239.38      223.37     13.31 o
   0  14   4        0.31        9.04     14.45 o
   1  14   4      241.93      241.06     14.26 o
   2  14   4       50.10       41.34     24.80 o
  -1  15   4        8.88       17.97     32.39 o
   0  15   4       14.58       11.18     27.95 o
   1  15   4       11.01       -5.84     40.99 o
   1   0   5      389.95      398.76      4.18 o
   2   0   5       38.89       36.38      2.33 o
   3   0   5     1247.07     1287.77     14.64 o
   4   0   5       67.30       65.13      5.95 o
  -4   1   5       83.50       79.71      6.20 o
  -3   1   5      510.89      530.79      6.94 o
  -2   1   5      129.17      125.09      2.79 o
  -1   1   5     2637.05     2687.04     26.22 o
   0   1   5     2385.81     2251.58     20.48 o
   1   1   5     2676.66     2730.37     28.09 o
   2   1   5      130.84      120.40      2.26 o
   3   1   5      499.61      508.03      7.25 o
   4   1   5       81.35       85.69      5.85 o
  -4   2   5      364.16      368.78      7.61 o
  -3   2   5      745.72      775.14      9.59 o
  -2   2   5      332.90      321.08      4.67 o
  -1   2   5      495.16      490.65      7.37 o
   0   2   5      494.81      492.64      4.40 o
   1   2   5      500.14      493.33      6.31 o
   2   2   5      341.67      341.04      5.33 o
   3   2   5      731.82      754.58     11.28 o
   4   2   5      372.31      383.39      9.08 o
  -4   3   5       59.17       51.18      8.37 o
  -3   3   5      116.82      114.79      4.79 o
  -2   3   5      479.66      447.27      5.92 o
  -1   3   5      271.11      266.93      4.23 o
   0   3   5       20.18       20.95      1.07 o
   1   3   5      277.16      257.98      3.76 o
   2   3   5      476.95      461.42      6.34 o
   3   3   5      126.33      132.25      4.25 o
   4   3   5       57.18       61.78      7.29 o
  -4   4   5      612.65      624.14     10.97 o
  -3   4   5      299.21      297.97      5.73 o
  -2   4   5       11.97        8.84      2.61 o
  -1   4   5      524.29      480.55      5.34 o
   0   4   5     1580.38     1562.07     13.81 o
   1   4   5      535.21      495.57      5.46 o
   2   4   5       12.14       15.48      5.57 o
   3   4   5      302.61      298.60     12.75 o
   4   4   5      597.53      610.47     12.42 o
  -4   5   5      166.29      144.15      7.09 o
  -3   5   5      163.33      157.37      4.59 o
  -2   5   5      880.44      922.82     10.20 o
  -1   5   5      106.67       93.27      2.99 o
   0   5   5       63.18       63.47      2.28 o
   1   5   5      101.80       92.03      2.88 o
   2   5   5      925.73      969.80     11.90 o
   3   5   5      158.02      165.49      8.43 o
   4   5   5      164.02      145.23     10.55 o
  -4   6   5      720.87      719.91     11.19 o
  -3   6   5      153.85      149.35      4.80 o
  -2   6   5       80.03       63.17      2.30 o
  -1   6   5       59.29       49.28      1.54 o
   0   6   5      764.54      713.95      7.25 o
   1   6   5       59.10       48.11      2.06 o
   2   6   5       79.07       66.85      5.39 o
   3   6   5      157.18      151.37      5.47 o
   4   6   5      711.24      709.86     13.54 o
  -4   7   5      125.65       96.69     10.29 o
  -3   7   5      291.23      274.68      5.88 o
  -2   7   5      854.21      829.05     10.93 o
  -1   7   5       65.21       61.88      2.44 o
   0   7   5       30.07       32.39      2.36 o
   1   7   5       67.82       63.41      2.72 o
   2   7   5      846.96      840.27     10.85 o
   3   7   5      296.62      273.84      7.01 o
   4   7   5      124.91      104.27     12.36 o
  -4   8   5       79.97       96.81     16.06 o
  -3   8   5      174.63      169.35      5.66 o
  -2   8   5      329.15      329.71      5.48 o
  -1   8   5       89.60       80.66      2.61 o
   0   8   5      153.40      151.37      4.49 o
   1   8   5       89.25       79.32      2.62 o
   2   8   5      327.33      340.75      5.39 o
   3   8   5      167.18      180.73      6.15 o
   4   8   5       79.22       86.85     19.78 o
  -4   9   5       61.83       77.39     19.24 o
  -3   9   5      381.67      383.95      7.47 o
  -2   9   5      187.22      178.03      5.96 o
  -1   9   5      415.02      407.28      5.80 o
   0   9   5      237.01      222.40      3.97 o
   1   9   5      430.85      429.29      4.98 o
   2   9   5      176.59      175.02      4.64 o
   3   9   5      384.39      399.03     10.46 o
   4   9   5       63.19       45.20     25.05 o
  -3  10   5      341.89      318.40     10.68 o
  -2  10   5      161.26      174.93      6.13 o
  -1  10   5      144.48      146.75      3.44 o
   0  10   5       94.02       82.84      3.45 o
   1  10   5      138.70      138.32      3.92 o
   2  10   5      163.45      180.83      9.92 o
   3  10   5      344.23      344.58      8.71 o
  -3  11   5       32.77       32.06     13.79 o
  -2  11   5      213.96      212.09      7.23 o
  -1  11   5      969.42      983.86     11.78 o
   0  11   5       18.23       12.42      4.87 o
   1  11   5      956.72      972.67     10.41 o
   2  11   5      212.31      200.41      8.28 o
   3  11   5       36.83       42.87     11.82 o
  -3  12   5       39.95       53.36     30.56 o
  -2  12   5      159.38      146.15      8.41 o
  -1  12   5       15.56       17.40      4.99 o
   0  12   5      168.76      154.31      5.14 o
   1  12   5       15.34       18.65      5.91 o
   2  12   5      155.14      144.36     10.55 o
   3  12   5       45.05       59.20     19.45 o
  -2  13   5      207.94      228.29     12.01 o
  -1  13   5      127.54      132.71      8.60 o
   0  13   5        0.13        1.07      7.68 o
   1  13   5      119.56      126.99      8.72 o
   2  13   5      209.78      212.82     14.44 o
  -2  14   5       10.59        8.32     19.18 o
  -1  14   5       80.56       96.62     17.79 o
   0  14   5       50.39       64.51     12.57 o
   1  14   5       78.46       79.73     18.03 o
   2  14   5       10.56        3.25     25.30 o
  -1  15   5      131.77      165.02     39.97 o
   0  15   5       53.62       58.91     34.40 o
   1  15   5      134.02      126.37     47.48 o
   0   0   6      620.57      654.78      9.60 o
   1   0   6      870.93      828.94      8.57 o
   2   0   6      265.93      266.41      3.58 o
   3   0   6      469.81      495.47      8.26 o
   4   0   6      128.82      135.14      7.53 o
  -4   1   6       24.32       14.65      5.44 o
  -3   1   6      335.88      343.92      6.54 o
  -2   1   6      222.23      205.25      2.98 o
  -1   1   6      600.06      563.07      5.95 o
   0   1   6     2722.50     2652.31     22.89 o
   1   1   6      581.79      528.36      6.33 o
   2   1   6      225.49      204.77      3.76 o
   3   1   6      346.31      352.10     10.31 o
   4   1   6       23.38       24.65      5.39 o
  -4   2   6      700.81      703.33     10.86 o
  -3   2   6      345.66      324.84      5.56 o
  -2   2   6      122.37      115.92      2.47 o
  -1   2   6      580.50      576.46      8.28 o
   0   2   6      597.38      609.26      5.41 o
   1   2   6      570.39      563.51      6.64 o
   2   2   6      124.47      124.12      3.09 o
   3   2   6      336.01      323.63      6.14 o
   4   2   6      704.87      728.96     14.23 o
  -4   3   6      348.23      356.30      9.50 o
  -3   3   6       53.40       50.13      4.67 o
  -2   3   6      224.40      215.09      4.08 o
  -1   3   6      705.51      709.63      8.69 o
   0   3   6      383.88      412.91      3.72 o
   1   3   6      698.82      691.52      8.02 o
   2   3   6      221.95      217.03      4.38 o
   3   3   6       52.60       56.30      3.83 o
   4   3   6      337.37      341.03     11.97 o
  -4   4   6      354.66      357.47      9.77 o
  -3   4   6      488.09      475.24      6.79 o
  -2   4   6      380.44      358.68      4.73 o
  -1   4   6      394.59      399.43      4.52 o
   0   4   6      393.20      392.97      4.02 o
   1   4   6      378.72      391.78      5.20 o
   2   4   6      382.06      366.38      5.43 o
   3   4   6      489.37      467.82      7.83 o
   4   4   6      346.02      361.63     10.99 o
  -4   5   6      207.90      207.75      9.07 o
  -3   5   6       96.56       92.34      4.06 o
  -2   5   6      191.29      177.51      3.10 o
  -1   5   6      496.29      500.03      5.53 o
   0   5   6      288.09      273.54      3.07 o
   1   5   6      486.45      488.83      5.31 o
   2   5   6      195.85      185.94      4.99 o
   3   5   6      103.47       91.56      6.97 o
   4   5   6      218.87      224.59      9.75 o
  -4   6   6      231.51      204.79     12.44 o
  -3   6   6      497.51      501.55      6.52 o
  -2   6   6      658.85      647.99      8.04 o
  -1   6   6      101.72      111.57      3.52 o
   0   6   6      523.34      531.93      5.66 o
   1   6   6       93.87      105.66      2.91 o
   2   6   6      660.95      651.06      9.87 o
   3   6   6      490.61      493.51      7.79 o
   4   6   6      232.38      205.73      8.74 o
  -4   7   6       69.29       69.45     11.32 o
  -3   7   6      123.05      119.67      4.81 o
  -2   7   6      424.06      426.25      5.96 o
  -1   7   6      208.98      209.85      3.62 o
   0   7   6     1800.62     1767.99     17.90 o
   1   7   6      213.42      217.75      3.29 o
   2   7   6      427.18      439.56      5.95 o
   3   7   6      127.66      129.19      5.70 o
   4   7   6       74.25       65.43     12.32 o
  -4   8   6       79.09       88.14     15.70 o
  -3   8   6       31.41       25.68      6.15 o
  -2   8   6      289.67      287.60      5.33 o
  -1   8   6      497.07      497.90      6.51 o
   0   8   6      225.66      198.39      4.73 o
   1   8   6      493.96      499.74      5.82 o
   2   8   6      288.23      296.96      4.91 o
   3   8   6       34.02       31.57      6.13 o
   4   8   6       78.80       65.04     23.03 o
  -4   9   6       40.89       50.16     22.08 o
  -3   9   6       91.09       95.58      8.45 o
  -2   9   6        0.37        1.09      4.76 o
  -1   9   6      275.78      270.15      4.35 o
   0   9   6       89.12       89.40      3.01 o
   1   9   6      273.81      266.79      4.04 o
   2   9   6        0.80        4.32      3.65 o
   3   9   6       93.25       81.86      7.12 o
   4   9   6       36.75       25.18     25.59 o
  -3  10   6       45.41       48.72      8.97 o
  -2  10   6      174.34      179.24      8.48 o
  -1  10   6       12.01       12.50      5.22 o
   0  10   6      105.91      119.40      3.48 o
   1  10   6       10.30        5.67      4.81 o
   2  10   6      179.16      191.48      6.65 o
   3  10   6       48.35       55.46      6.91 o
  -3  11   6       17.58       13.21     13.91 o
  -2  11   6       89.23       87.10      5.35 o
  -1  11   6      656.69      683.95      9.00 o
   0  11   6       68.43       56.04      6.21 o
   1  11   6      649.22      681.49      8.47 o
   2  11   6       92.67      104.32      8.99 o
   3  11   6       15.46       12.39     11.80 o
  -3  12   6       16.44       18.90     24.79 o
  -2  12   6      193.99      190.86      8.87 o
  -1  12   6      562.37      543.01      8.47 o
   0  12   6      205.60      205.23      6.20 o
   1  12   6      571.83      560.50      8.55 o
   2  12   6      194.51      187.60     10.51 o
   3  12   6       17.63       18.48     25.16 o
  -2  13   6      355.81      384.19     13.45 o
  -1  13   6       17.70        7.95      7.23 o
   0  13   6        5.64       -2.01      8.12 o
   1  13   6       15.64       17.70     13.10 o
   2  13   6      349.74      351.11     19.36 o
  -2  14   6       93.19       80.03     25.56 o
  -1  14   6       29.42       31.43     14.30 o
   0  14   6       13.66       16.40     12.60 o
   1  14   6       26.30       27.83     11.27 o
   2  14   6       95.34       92.53     38.59 o
   0  15   6      209.52      244.22     35.62 o
   1   0   7      339.39      361.26      4.22 o
   2   0   7     1582.83     1686.97     16.11 o
   3   0   7       31.10       32.11      3.03 o
   4   0   7        5.84       14.13      6.82 o
  -4   1   7      210.48      229.87      7.89 o
  -3   1   7      119.61      115.72      3.31 o
  -2   1   7     1291.95     1397.83     14.49 o
  -1   1   7      540.44      565.09      6.20 o
   0   1   7     2285.97     2199.89     20.19 o
   1   1   7      540.30      577.09      6.24 o
   2   1   7     1293.95     1388.79     16.59 o
   3   1   7      121.41      116.51      3.03 o
   4   1   7      210.65      225.73      8.00 o
  -4   2   7       40.21       30.66      6.93 o
  -3   2   7      105.68       97.85      4.45 o
  -2   2   7      736.65      720.75      8.67 o
  -1   2   7      191.29      194.67      3.29 o
   0   2   7       26.97       38.20      3.76 o
   1   2   7      198.59      203.61      2.79 o
   2   2   7      749.62      728.64      8.54 o
   3   2   7      107.67      107.25      5.16 o
   4   2   7       38.34       44.22      8.08 o
  -4   3   7       36.81       50.08      8.57 o
  -3   3   7      525.67      544.88      7.45 o
  -2   3   7       81.40       74.52      2.30 o
  -1   3   7      190.63      197.69      3.09 o
   0   3   7      480.96      457.27      4.47 o
   1   3   7      205.55      205.52      3.06 o
   2   3   7       79.91       78.78      3.72 o
   3   3   7      528.93      551.28      8.73 o
   4   3   7       32.86       48.93      8.96 o
  -4   4   7       95.75       74.88      8.09 o
  -3   4   7      189.91      195.63      4.66 o
  -2   4   7      239.18      213.40      4.22 o
  -1   4   7      750.25      753.88      8.32 o
   0   4   7     2799.97     2904.94     26.66 o
   1   4   7      779.31      788.80      7.79 o
   2   4   7      234.63      213.49      4.03 o
   3   4   7      199.48      214.41      4.88 o
   4   4   7      100.73       99.69      8.02 o
  -4   5   7      218.83      219.11     10.97 o
  -3   5   7      395.72      386.70      6.08 o
  -2   5   7      164.48      159.12      3.58 o
  -1   5   7     1933.88     1926.12     27.04 o
   0   5   7      241.28      268.15      3.07 o
   1   5   7     1919.60     1920.84     18.11 o
   2   5   7      163.32      158.89      3.01 o
   3   5   7      379.49      380.35      7.14 o
   4   5   7      224.19      215.55     12.98 o
  -4   6   7       35.68       40.05     10.65 o
  -3   6   7      221.19      211.71      5.15 o
  -2   6   7      833.16      826.33      9.95 o
  -1   6   7      801.72      853.14      9.18 o
   0   6   7      484.07      479.98      5.20 o
   1   6   7      812.70      850.93      8.66 o
   2   6   7      831.72      838.90      9.28 o
   3   6   7      215.96      222.54      9.46 o
   4   6   7       36.07       44.53      9.66 o
  -4   7   7       86.88       77.55     12.97 o
  -3   7   7       14.86       18.48      5.30 o
  -2   7   7      156.18      142.76      6.23 o
  -1   7   7      144.86      134.74      2.76 o
   0   7   7      196.60      211.56      4.07 o
   1   7   7      158.74      146.21      2.76 o
   2   7   7      154.57      138.77      3.82 o
   3   7   7       17.50       23.18      4.87 o
   4   7   7       87.25       66.68     17.70 o
  -4   8   7       18.96       -0.50     14.11 o
  -3   8   7      258.48      257.30      6.80 o
  -2   8   7      160.89      154.50      4.40 o
  -1   8   7      593.64      552.59      6.56 o
   0   8   7     1257.23     1264.02     15.40 o
   1   8   7      578.15      547.44      6.82 o
   2   8   7      164.67      168.20      6.14 o
   3   8   7      257.47      255.45      5.88 o
   4   8   7       16.62       30.04     26.01 o
  -3   9   7       71.91       74.39      7.77 o
  -2   9   7       88.22       78.51      4.51 o
  -1   9   7       34.22       30.78      2.43 o
   0   9   7      914.61      947.78     12.14 o
   1   9   7       28.91       24.16      3.99 o
   2   9   7       83.70       75.92      4.68 o
   3   9   7       71.24       74.94      6.35 o
  -3  10   7       80.80       82.16      9.00 o
  -2  10   7      208.96      193.44      5.10 o
  -1  10   7      687.61      694.75      7.60 o
   0  10   7      128.97      128.35      5.27 o
   1  10   7      700.84      699.96      8.46 o
   2  10   7      215.06      217.20      6.69 o
   3  10   7       75.90       82.18      8.38 o
  -3  11   7       63.08       55.96     18.26 o
  -2  11   7        5.27       -1.06      7.07 o
  -1  11   7       25.13       23.34      4.02 o
   0  11   7       10.33        6.03      5.20 o
   1  11   7       22.05       22.95      5.28 o
   2  11   7        4.77        3.89      7.14 o
   3  11   7       59.34       68.10     14.72 o
  -3  12   7       22.45        5.95     20.87 o
  -2  12   7      248.94      265.86     10.75 o
  -1  12   7      522.64      525.52      9.37 o
   0  12   7       89.21       91.45      7.08 o
   1  12   7      519.09      536.48      8.09 o
   2  12   7      247.47      251.12     11.73 o
   3  12   7       23.11        8.34     25.81 o
  -2  13   7        5.87       -3.83     16.38 o
  -1  13   7       65.84       69.99      5.98 o
   0  13   7      533.69      534.22     10.48 o
   1  13   7       66.76       78.92     11.90 o
   2  13   7        5.94       15.83     17.66 o
  -1  14   7       74.00       80.85     16.00 o
   0  14   7       40.40       47.89     14.51 o
   1  14   7       77.79       83.96     17.59 o
   0  15   7        9.63       12.03     29.46 o
   0   0   8     1159.10     1235.22     18.17 o
   1   0   8     1062.74     1114.65     11.39 o
   2   0   8       50.52       44.23      2.08 o
   3   0   8       88.19       80.98      3.81 o
   4   0   8      219.11      230.85      8.07 o
  -4   1   8        3.70       11.51      6.63 o
  -3   1   8       21.42       20.85      5.00 o
  -2   1   8     1856.96     1977.80     19.59 o
  -1   1   8      670.79      698.67      7.65 o
   0   1   8      876.78      864.90      8.42 o
   1   1   8      682.39      724.10      7.64 o
   2   1   8     1821.33     1897.53     19.45 o
   3   1   8       20.26       19.17      3.45 o
   4   1   8        3.80        3.32      7.14 o
  -4   2   8      110.90      116.78      7.15 o
  -3   2   8        8.54        7.22      3.08 o
  -2   2   8       14.49       21.42      3.00 o
  -1   2   8       57.17       53.60      3.47 o
   0   2   8     1184.95     1212.95     10.91 o
   1   2   8       59.99       57.39      1.57 o
   2   2   8       13.99       19.24      2.98 o
   3   2   8        7.62       16.29      6.07 o
   4   2   8      118.71      122.38      8.84 o
  -4   3   8       17.29       17.23      8.44 o
  -3   3   8      373.75      374.37      7.70 o
  -2   3   8      403.61      378.48      6.60 o
  -1   3   8     1458.99     1487.00     16.10 o
   0   3   8     1216.24     1362.90     11.63 o
   1   3   8     1463.69     1484.69     14.17 o
   2   3   8      396.06      378.55      5.91 o
   3   3   8      381.69      384.60      6.94 o
   4   3   8       18.07       11.43      7.89 o
  -4   4   8       22.45       28.61      6.76 o
  -3   4   8      418.31      418.65      6.15 o
  -2   4   8      107.94       91.50      2.92 o
  -1   4   8      223.28      248.10      3.53 o
   0   4   8     2172.91     2363.61     20.72 o
   1   4   8      241.67      270.76      3.56 o
   2   4   8      107.70       96.77      2.89 o
   3   4   8      406.64      406.98     13.25 o
   4   4   8       21.67       19.85      9.83 o
  -4   5   8       59.48       55.06      9.88 o
  -3   5   8      968.92      983.45     11.37 o
  -2   5   8      106.01      108.07      2.78 o
  -1   5   8      159.83      150.43      2.39 o
   0   5   8      626.89      697.45      6.79 o
   1   5   8      166.99      161.79      3.34 o
   2   5   8      100.19      105.17      3.81 o
   3   5   8      951.14      973.84     16.25 o
   4   5   8       60.82       47.44     10.07 o
  -4   6   8       23.32       12.33     11.65 o
  -3   6   8       26.68       28.49      5.13 o
  -2   6   8      512.22      491.96      6.60 o
  -1   6   8     1274.17     1326.02     13.70 o
   0   6   8       42.62       43.97      1.31 o
   1   6   8     1269.30     1324.02     12.92 o
   2   6   8      504.52      493.25      5.64 o
   3   6   8       32.42       27.75      9.72 o
   4   6   8       23.18       21.02     12.31 o
  -4   7   8        4.37        7.77     13.22 o
  -3   7   8       27.00       32.39      5.62 o
  -2   7   8      349.57      317.31      5.67 o
  -1   7   8      687.29      693.48      7.94 o
   0   7   8       38.71       36.16      2.18 o
   1   7   8      709.86      716.97      8.09 o
   2   7   8      352.35      331.42      4.73 o
   3   7   8       29.07       19.31      5.37 o
   4   7   8        4.84        9.13     22.35 o
  -4   8   8       33.41       35.02     21.40 o
  -3   8   8       85.05       82.73      7.28 o
  -2   8   8      284.38      275.40      4.97 o
  -1   8   8     2383.34     2448.54     24.75 o
   0   8   8       65.15       75.41      2.48 o
   1   8   8     2412.03     2509.55     24.97 o
   2   8   8      284.78      265.90      4.11 o
   3   8   8       84.30       81.04      5.24 o
   4   8   8       32.61       42.80     35.79 o
  -3   9   8       39.97       39.11      7.55 o
  -2   9   8       45.63       33.04      5.21 o
  -1   9   8      248.68      239.70      4.00 o
   0   9   8      280.19      274.88      5.38 o
   1   9   8      234.15      212.97      3.73 o
   2   9   8       39.98       28.75      5.28 o
   3   9   8       37.66       30.27      5.54 o
  -3  10   8       13.57       24.41      9.23 o
  -2  10   8       11.71        9.99      4.90 o
  -1  10   8      125.05      128.17      4.37 o
   0  10   8     4116.38     4262.19     44.98 o
   1  10   8      119.87      120.80      4.21 o
   2  10   8       12.04       25.74      6.63 o
   3  10   8       13.59       10.66     10.00 o
  -3  11   8       25.86        5.10     23.32 o
  -2  11   8       85.03       98.11      7.76 o
  -1  11   8      334.63      335.77      8.64 o
   0  11   8      269.51      275.10      5.50 o
   1  11   8      338.54      353.92      6.21 o
   2  11   8       87.82       96.78      8.45 o
   3  11   8       24.22       39.93     21.66 o
  -2  12   8      118.59      131.15      9.23 o
  -1  12   8       47.46       42.27      7.94 o
   0  12   8      135.08      161.16      7.46 o
   1  12   8       49.06       57.65      7.52 o
   2  12   8      117.83      123.94     10.29 o
  -2  13   8      168.65      189.13     15.52 o
  -1  13   8       38.29       47.95     11.38 o
   0  13   8        4.39        1.57      8.96 o
   1  13   8       38.61       44.70     18.98 o
   2  13   8      162.89      169.00     34.01 o
  -1  14   8      116.43      141.29     20.66 o
   0  14   8      210.88      231.39     16.59 o
   1  14   8      118.26      144.04     20.03 o
   0  15   8        0.01      -17.73     33.70 o
   1   0   9      142.37      180.23      2.46 o
   2   0   9      501.02      506.32      6.03 o
   3   0   9        1.25        0.11      4.03 o
   4   0   9        0.80        2.91      8.18 o
  -4   1   9      262.24      281.33      7.81 o
  -3   1   9       32.36       37.92      4.96 o
  -2   1   9      481.99      483.55      6.07 o
  -1   1   9      853.76      940.93      9.92 o
   0   1   9     1263.30     1224.26     11.68 o
   1   1   9      864.57      943.64      9.31 o
   2   1   9      483.58      492.18      6.34 o
   3   1   9       32.20       40.14      4.79 o
   4   1   9      265.44      291.51     10.03 o
  -4   2   9       16.28       13.78      8.50 o
  -3   2   9      108.23       99.59      3.68 o
  -2   2   9      279.15      248.59      4.13 o
  -1   2   9     2086.21     2394.15     25.34 o
   0   2   9      213.31      235.68      2.80 o
   1   2   9     2082.07     2400.80     22.30 o
   2   2   9      287.26      260.93      4.32 o
   3   2   9      108.28       93.25      3.71 o
   4   2   9       15.99       12.16      7.62 o
  -4   3   9      265.04      279.25     10.79 o
  -3   3   9       77.99       70.13      3.83 o
  -2   3   9       32.62       35.00      2.71 o
  -1   3   9     2056.48     2166.80     22.86 o
   0   3   9     6595.42     7247.73     61.89 o
   1   3   9     2043.38     2130.26     20.11 o
   2   3   9       31.73       33.21      2.20 o
   3   3   9       78.83       68.49      7.22 o
   4   3   9      265.66      274.28      9.49 o
  -4   4   9        0.70       -2.33      9.47 o
  -3   4   9        6.02        5.26      4.51 o
  -2   4   9      250.22      249.43      4.51 o
  -1   4   9      153.85      142.67      2.25 o
   0   4   9      179.55      196.23      2.50 o
   1   4   9      151.78      140.21      3.72 o
   2   4   9      241.98      236.82      5.28 o
   3   4   9        4.10        1.80      5.35 o
   4   4   9        0.71       -4.33     16.51 o
  -4   5   9       39.14       36.52     11.41 o
  -3   5   9       28.76       29.39      5.13 o
  -2   5   9      522.21      517.76      8.81 o
  -1   5   9      783.96      772.41      8.09 o
   0   5   9      217.13      211.67      3.59 o
   1   5   9      784.35      775.55      7.98 o
   2   5   9      527.77      517.99      6.95 o
   3   5   9       33.91       44.41      5.92 o
   4   5   9       38.82       28.57     15.17 o
  -4   6   9       33.32       38.01     14.78 o
  -3   6   9        6.99       10.90      5.62 o
  -2   6   9      511.23      512.50      6.88 o
  -1   6   9      977.82      964.51     10.29 o
   0   6   9       43.85       46.08      1.49 o
   1   6   9      967.77      950.25      9.68 o
   2   6   9      512.33      521.86      7.03 o
   3   6   9        9.23       16.44      9.50 o
   4   6   9       34.30       45.57     17.49 o
  -4   7   9       16.87        6.54     13.72 o
  -3   7   9      392.47      393.04      7.17 o
  -2   7   9      985.10      999.46     11.62 o
  -1   7   9      784.09      769.39      8.60 o
   0   7   9        0.46       -0.44      1.77 o
   1   7   9      780.70      762.83      9.53 o
   2   7   9      975.96      961.00     10.06 o
   3   7   9      389.71      385.89     13.85 o
   4   7   9       17.20       17.86     22.92 o
  -4   8   9        6.43       11.71     21.82 o
  -3   8   9      456.56      430.56      9.11 o
  -2   8   9        4.75        2.80      3.54 o
  -1   8   9      191.27      196.57      3.71 o
   0   8   9      167.00      160.51      3.82 o
   1   8   9      192.61      196.56      5.47 o
   2   8   9        6.43        4.21      3.27 o
   3   8   9      457.47      451.96     10.18 o
   4   8   9        6.99       12.22     26.40 o
  -3   9   9       57.95       55.61      8.67 o
  -2   9   9       45.90       51.02      4.89 o
  -1   9   9      522.98      506.32      6.36 o
   0   9   9        4.48       10.46      3.97 o
   1   9   9      524.93      515.39      7.97 o
   2   9   9       46.75       43.44      5.31 o
   3   9   9       59.12       66.61      8.78 o
  -3  10   9       25.97       22.85      9.61 o
  -2  10   9      627.96      639.78      8.62 o
  -1  10   9       58.89       59.40      3.30 o
   0  10   9       54.13       51.07      6.21 o
   1  10   9       63.70       68.94      4.76 o
   2  10   9      624.32      646.21      8.92 o
   3  10   9       25.84       19.94     16.34 o
  -3  11   9       52.25       54.72     16.33 o
  -2  11   9       12.31       36.03      9.64 o
  -1  11   9       66.84       68.79      8.09 o
   0  11   9      438.81      449.15      7.53 o
   1  11   9       68.19       68.90      6.52 o
   2  11   9       11.82       10.46      7.66 o
   3  11   9       50.91       86.78     28.05 o
  -2  12   9      118.01      118.99     12.80 o
  -1  12   9       68.41       66.81     10.23 o
   0  12   9        2.83       -3.38      7.68 o
   1  12   9       69.84       78.24      8.80 o
   2  12   9      118.62      155.35     11.25 o
  -2  13   9       85.36      111.87     17.75 o
  -1  13   9       38.16       44.96     11.73 o
   0  13   9      576.63      619.90     12.18 o
   1  13   9       39.37       25.03     12.49 o
   2  13   9       84.97      110.81     28.79 o
  -1  14   9       62.90       87.52     21.99 o
   0  14   9        1.25        6.02     14.93 o
   1  14   9       63.14      103.66     25.28 o
   0   0  10      361.17      341.40      5.24 o
   1   0  10      827.94      965.53     10.17 o
   2   0  10      263.96      238.44      3.72 o
   3   0  10        3.39        4.99      3.47 o
   4   0  10      180.25      182.21     11.17 o
  -4   1  10        0.44        9.34      5.67 o
  -3   1  10       68.10       68.99      4.74 o
  -2   1  10     1072.02     1101.43     11.81 o
  -1   1  10      891.43      983.78      9.08 o
   0   1  10      142.68      128.16      2.47 o
   1   1  10      871.15      948.88     10.20 o
   2   1  10     1092.96     1117.48     12.66 o
   3   1  10       67.27       72.87      5.81 o
   4   1  10        0.54        1.07      7.72 o
  -4   2  10       76.55       61.09      8.90 o
  -3   2  10       14.76        9.36      5.12 o
  -2   2  10       51.00       48.97      2.79 o
  -1   2  10      291.30      304.90      4.04 o
   0   2  10     1531.78     1513.14     12.96 o
   1   2  10      293.01      306.76      4.02 o
   2   2  10       53.18       48.93      2.40 o
   3   2  10       12.19        8.15      7.07 o
   4   2  10       74.36       62.68      9.64 o
  -4   3  10       26.97       38.19     11.36 o
  -3   3  10       78.01       75.51      5.04 o
  -2   3  10      391.78      389.57      5.63 o
  -1   3  10     1010.44      999.23     10.49 o
   0   3  10      505.73      597.42      6.57 o
   1   3  10     1004.72      988.21      9.92 o
   2   3  10      395.37      390.34      5.99 o
   3   3  10       74.99       82.80      8.68 o
   4   3  10       25.71       29.05     14.17 o
  -4   4  10       11.83       10.08     10.87 o
  -3   4  10      559.50      556.84      8.33 o
  -2   4  10      475.53      468.74      7.02 o
  -1   4  10      244.33      280.11      3.52 o
   0   4  10       77.67       80.19      1.85 o
   1   4  10      228.75      260.89      3.76 o
   2   4  10      470.03      464.17      6.42 o
   3   4  10      572.71      578.85     12.32 o
   4   4  10       13.06        8.62     20.22 o
  -4   5  10       69.65       78.85     14.64 o
  -3   5  10      748.27      776.67     10.44 o
  -2   5  10       29.19       24.61      2.43 o
  -1   5  10      631.05      638.85      6.77 o
   0   5  10     1234.64     1278.04     12.45 o
   1   5  10      614.52      626.07      6.77 o
   2   5  10       31.58       37.09      3.82 o
   3   5  10      750.64      795.78     13.83 o
   4   5  10       68.85       90.52     18.89 o
  -4   6  10       39.08       50.26     17.68 o
  -3   6  10        8.06        5.08      5.89 o
  -2   6  10      257.51      261.77      4.34 o
  -1   6  10      646.86      653.41      7.10 o
   0   6  10       52.95       60.59      1.71 o
   1   6  10      650.16      664.16      7.18 o
   2   6  10      269.24      283.48      4.72 o
   3   6  10       10.96       14.02     11.07 o
   4   6  10       39.28       46.70     20.19 o
  -4   7  10       39.72       53.09     14.95 o
  -3   7  10        8.41       -0.02      5.90 o
  -2   7  10      516.30      502.48      6.66 o
  -1   7  10      475.50      490.74      5.98 o
   0   7  10      172.15      165.52      3.05 o
   1   7  10      452.51      468.23      5.56 o
   2   7  10      508.58      494.85      6.59 o
   3   7  10       10.85        5.01      9.38 o
   4   7  10       38.36       43.89     23.14 o
  -3   8  10      122.22      131.58      8.12 o
  -2   8  10      156.08      143.04      4.21 o
  -1   8  10     1499.56     1525.67     15.78 o
   0   8  10        2.05        0.84      2.33 o
   1   8  10     1469.92     1489.01     15.88 o
   2   8  10      158.37      162.28      3.87 o
   3   8  10      118.65      130.30      9.49 o
  -3   9  10       32.02       27.29      9.05 o
  -2   9  10      151.31      142.85      8.14 o
  -1   9  10      545.27      535.77      6.84 o
   0   9  10     2109.49     2145.61     23.49 o
   1   9  10      558.30      553.90      6.98 o
   2   9  10      157.53      143.82      4.67 o
   3   9  10       33.73       40.00     10.26 o
  -3  10  10       15.72        7.83     10.21 o
  -2  10  10       46.34       43.68      6.31 o
  -1  10  10      126.45      124.08      4.14 o
   0  10  10     2056.64     2169.04     25.83 o
   1  10  10      134.51      142.72      5.15 o
   2  10  10       44.88       46.14      7.02 o
   3  10  10       14.86       24.51     13.11 o
  -3  11  10       41.12       47.25     17.46 o
  -2  11  10       89.25       98.76      9.01 o
  -1  11  10      204.17      214.75      6.81 o
   0  11  10       43.34       34.11      5.59 o
   1  11  10      202.66      219.24      7.06 o
   2  11  10       82.12       69.70     10.16 o
   3  11  10       44.35       37.69     22.91 o
  -2  12  10       18.43       21.30     13.66 o
  -1  12  10      178.74      179.57     11.24 o
   0  12  10       28.68       33.51      8.25 o
   1  12  10      174.71      172.66      8.68 o
   2  12  10       18.55        8.20     13.10 o
  -2  13  10      302.65      326.80     26.50 o
  -1  13  10      100.61       97.81     14.11 o
   0  13  10       26.47       25.34      9.54 o
   1  13  10       98.62       97.19     10.59 o
   2  13  10      315.11      354.11     25.04 o
  -1  14  10       34.73       40.12     23.21 o
   0  14  10       80.39       99.76     16.91 o
   1  14  10       32.19       36.66     20.59 o
   1   0  11      371.62      333.63      4.29 o
   2   0  11       52.39       46.74      2.74 o
   3   0  11        0.92        0.42      5.32 o
   4   0  11        0.78       -2.83     15.19 o
  -4   1  11       94.42      111.61     10.72 o
  -3   1  11      212.54      210.97      5.02 o
  -2   1  11      759.55      802.23      9.73 o
  -1   1  11      472.48      475.92      4.96 o
   0   1  11     1221.90     1289.97     12.43 o
   1   1  11      470.02      465.46      5.61 o
   2   1  11      758.10      808.33      9.09 o
   3   1  11      212.47      218.75      7.07 o
   4   1  11       93.06       94.79     14.15 o
  -4   2  11       72.30       64.84     11.77 o
  -3   2  11      215.62      202.28      6.08 o
  -2   2  11      755.41      766.93      9.35 o
  -1   2  11      238.41      264.40      3.63 o
   0   2  11        4.29        5.15      1.47 o
   1   2  11      221.85      241.08      4.79 o
   2   2  11      746.97      737.79      8.57 o
   3   2  11      215.55      219.79     13.46 o
   4   2  11       71.82       73.64     13.55 o
  -4   3  11       76.35       69.28     12.05 o
  -3   3  11      310.26      320.41      7.01 o
  -2   3  11      234.23      231.50      5.69 o
  -1   3  11      290.54      275.27      5.74 o
   0   3  11       90.05      130.70      1.88 o
   1   3  11      277.50      265.44      4.58 o
   2   3  11      229.59      228.03      5.00 o
   3   3  11      307.28      314.79      8.03 o
   4   3  11       80.38       88.74     16.46 o
  -4   4  11       11.16       15.75     14.29 o
  -3   4  11       16.27       16.45      5.88 o
  -2   4  11       97.98       94.38      5.64 o
  -1   4  11      904.00      965.48      9.72 o
   0   4  11     2294.06     2442.52     20.53 o
   1   4  11      890.46      959.27      9.77 o
   2   4  11       99.22       90.10      3.10 o
   3   4  11       14.32       22.78      6.81 o
   4   4  11       13.91       34.21     19.64 o
  -4   5  11      160.84      136.46     14.45 o
  -3   5  11      332.46      337.20      9.24 o
  -2   5  11      144.16      126.70      3.96 o
  -1   5  11      916.65      984.53      9.94 o
   0   5  11      338.62      386.89      4.24 o
   1   5  11      923.14      979.76      9.94 o
   2   5  11      136.04      121.86      3.91 o
   3   5  11      342.22      344.36     11.23 o
   4   5  11      158.07      170.00     25.04 o
  -4   6  11      116.83      125.28     14.16 o
  -3   6  11      400.76      408.23      7.84 o
  -2   6  11      751.54      765.05      8.98 o
  -1   6  11       52.43       51.36      2.11 o
   0   6  11      378.30      350.21      4.30 o
   1   6  11       54.68       57.86      2.09 o
   2   6  11      753.39      768.08      9.10 o
   3   6  11      400.20      421.65      8.86 o
   4   6  11      117.51      125.41     23.18 o
  -4   7  11       24.56       31.13     16.75 o
  -3   7  11        9.73       -0.69      7.47 o
  -2   7  11      624.74      642.59      7.97 o
  -1   7  11      552.87      551.07      6.62 o
   0   7  11      607.61      642.45      7.42 o
   1   7  11      542.93      536.69      6.21 o
   2   7  11      625.93      643.06      8.01 o
   3   7  11        8.68       18.92      8.62 o
   4   7  11       24.50       34.42     28.20 o
  -3   8  11      222.86      203.79      7.90 o
  -2   8  11       67.45       66.00      4.42 o
  -1   8  11      625.47      618.22      7.88 o
   0   8  11     1389.38     1420.62     15.97 o
   1   8  11      626.92      626.68      7.79 o
   2   8  11       65.70       63.82      5.14 o
   3   8  11      226.98      213.09     11.07 o
  -3   9  11      113.42      121.15      9.42 o
  -2   9  11      201.98      207.01      6.68 o
  -1   9  11       76.13       70.60      4.50 o
   0   9  11      195.32      187.42      5.21 o
   1   9  11       79.49       83.78      4.64 o
   2   9  11      211.98      227.58      6.21 o
   3   9  11      111.53      119.28     12.60 o
  -3  10  11       98.78       98.22     16.04 o
  -2  10  11      263.31      273.29      7.85 o
  -1  10  11      383.59      372.10      6.60 o
   0  10  11        2.75       13.48      5.78 o
   1  10  11      371.78      357.15      6.23 o
   2  10  11      259.17      247.92      7.17 o
   3  10  11      101.81      113.08     21.02 o
  -3  11  11      126.64      134.68     21.79 o
  -2  11  11       93.23       86.43     10.42 o
  -1  11  11      118.28      112.36      7.41 o
   0  11  11      159.90      145.27      7.03 o
   1  11  11      114.66      111.23      5.62 o
   2  11  11       96.70      111.06      8.83 o
   3  11  11      131.96      161.60     24.05 o
  -2  12  11      178.52      180.06     11.30 o
  -1  12  11      419.13      453.25     13.72 o
   0  12  11        0.04       -2.03      9.39 o
   1  12  11      423.85      434.30      8.92 o
   2  12  11      179.55      206.73     14.26 o
  -2  13  11        7.08       31.10     36.10 o
  -1  13  11       52.30       59.08     18.26 o
   0  13  11      251.72      257.06     14.54 o
   1  13  11       55.32       55.79     12.86 o
   2  13  11        7.07       13.83     22.54 o
  -1  14  11       86.60       75.74     33.38 o
   0  14  11       97.93      110.05     20.46 o
   1  14  11       81.13      119.81     36.76 o
   0   0  12       64.10       57.64      2.52 o
   1   0  12      438.37      396.13      4.98 o
   2   0  12        0.36        0.09      2.38 o
   3   0  12      578.58      581.57     10.61 o
   4   0  12       24.68       57.67     19.62 o
  -4   1  12       10.26        8.59     35.73 o
  -3   1  12      364.96      378.42      8.84 o
  -2   1  12       25.07       30.06      2.11 o
  -1   1  12      282.35      252.95      3.32 o
   0   1  12     2063.86     2206.17     20.67 o
   1   1  12      284.71      265.27      3.72 o
   2   1  12       22.42       27.24      2.85 o
   3   1  12      361.86      355.49      7.93 o
   4   1  12       11.07       10.32     14.19 o
  -4   2  12      330.97      327.04     14.68 o
  -3   2  12      115.92      106.02      7.17 o
  -2   2  12       96.41       92.82      3.19 o
  -1   2  12      525.38      544.01      6.41 o
   0   2  12      112.39      136.49      2.48 o
   1   2  12      521.73      538.06      6.82 o
   2   2  12       91.33       82.43      3.50 o
   3   2  12      122.07      130.30      8.80 o
   4   2  12      329.19      354.37     12.42 o
  -4   3  12      339.08      366.81     12.70 o
  -3   3  12       77.63       76.25      6.05 o
  -2   3  12      144.57      149.26      4.65 o
  -1   3  12      236.60      218.03      3.58 o
   0   3  12      290.67      296.15      3.31 o
   1   3  12      246.22      225.81      3.44 o
   2   3  12      145.92      150.81      3.35 o
   3   3  12       79.78       82.67      6.15 o
   4   3  12      342.53      354.08     21.80 o
  -4   4  12      300.49      312.63     18.06 o
  -3   4  12      360.61      356.35      8.47 o
  -2   4  12      260.30      258.21      4.30 o
  -1   4  12      489.69      495.11      6.03 o
   0   4  12       56.13       59.38      2.33 o
   1   4  12      499.70      506.77      6.11 o
   2   4  12      260.85      266.40      4.36 o
   3   4  12      358.15      361.41     10.67 o
   4   4  12      303.80      308.65     22.65 o
  -4   5  12      125.81      115.92     16.65 o
  -3   5  12       11.69       12.78      5.78 o
  -2   5  12      179.27      174.58      5.57 o
  -1   5  12      215.93      214.01      3.17 o
   0   5  12      117.74      107.72      1.91 o
   1   5  12      224.23      223.33      3.62 o
   2   5  12      177.71      174.87      4.78 o
   3   5  12       12.93       16.27      8.46 o
   4   5  12      131.71      132.97     26.60 o
  -4   6  12       65.44       70.37     18.01 o
  -3   6  12      247.48      242.69      6.61 o
  -2   6  12     1055.80     1088.13     11.93 o
  -1   6  12       97.05       94.18      2.95 o
   0   6  12       34.46       45.55      2.15 o
   1   6  12      100.25       93.36      2.35 o
   2   6  12     1038.00     1058.12     12.04 o
   3   6  12      250.03      259.27      9.67 o
   4   6  12       65.70       62.46     19.20 o
  -3   7  12      213.55      208.05      7.00 o
  -2   7  12       60.86       57.89      4.38 o
  -1   7  12       22.38       21.23      3.23 o
   0   7  12     1168.20     1182.99     11.92 o
   1   7  12       20.85       16.12      3.48 o
   2   7  12       60.09       58.59      4.12 o
   3   7  12      212.38      211.19     10.61 o
  -3   8  12       22.15       13.09      8.11 o
  -2   8  12      363.32      367.07      7.03 o
  -1   8  12      118.76      114.00      3.30 o
   0   8  12        0.24        5.46      3.38 o
   1   8  12      122.52      122.38      3.11 o
   2   8  12      367.20      361.35      6.48 o
   3   8  12       20.96       25.83     11.28 o
  -3   9  12       82.95       97.00      9.62 o
  -2   9  12        0.13        4.06      7.40 o
  -1   9  12      176.86      177.13      4.57 o
   0   9  12       21.95       19.66      3.55 o
   1   9  12      173.46      179.56      4.94 o
   2   9  12        0.29        8.68      6.58 o
   3   9  12       80.38       91.89     12.07 o
  -3  10  12       71.70       69.65     19.64 o
  -2  10  12      229.77      232.63      9.21 o
  -1  10  12       70.01       54.59      5.64 o
   0  10  12      222.05      222.58      6.46 o
   1  10  12       63.85       62.79      5.91 o
   2  10  12      225.54      228.85      8.94 o
   3  10  12       68.73      113.26     26.73 o
  -2  11  12       74.10       64.78     11.79 o
  -1  11  12      458.15      440.14     10.77 o
   0  11  12       14.62       14.82      7.73 o
   1  11  12      470.73      449.58      7.86 o
   2  11  12       74.18       82.16     15.31 o
  -2  12  12      179.59      164.28     15.67 o
  -1  12  12      316.11      317.99     10.60 o
   0  12  12       89.03       68.87     13.42 o
   1  12  12      317.00      330.59     10.33 o
   2  12  12      180.18      188.43     18.56 o
  -1  13  12       16.01       13.30     14.24 o
   0  13  12       27.56       22.91     21.48 o
   1  13  12       15.36        0.83     18.58 o
   0  14  12       68.15       48.43     57.67 o
   1   0  13      867.30      835.61      9.22 o
   2   0  13       17.50       13.08      3.30 o
   3   0  13     1199.53     1267.09     19.72 o
   4   0  13        3.20      -10.18     20.64 o
  -4   1  13       52.62       77.55     18.39 o
  -3   1  13      113.56      108.67     10.50 o
  -2   1  13       82.98       79.26      2.90 o
  -1   1  13      870.31      851.70      8.62 o
   0   1  13      261.20      275.95      3.57 o
   1   1  13      847.81      819.50      9.23 o
   2   1  13       85.67       78.05      3.28 o
   3   1  13      114.64      120.34      6.95 o
   4   1  13       52.02       50.10     26.17 o
  -4   2  13      225.71      229.43     24.14 o
  -3   2  13      238.19      218.10      9.17 o
  -2   2  13      120.66      116.83      3.84 o
  -1   2  13      168.75      168.77      2.96 o
   0   2  13        1.24        2.52      1.78 o
   1   2  13      164.82      159.01      3.49 o
   2   2  13      121.45      114.65      4.82 o
   3   2  13      248.52      234.02      6.68 o
   4   2  13      218.76      247.33     18.12 o
  -4   3  13       34.79       33.06     13.97 o
  -3   3  13      157.82      136.95      6.27 o
  -2   3  13      156.51      143.93      4.96 o
  -1   3  13       83.76       77.49      2.76 o
   0   3  13        2.48        3.29      1.15 o
   1   3  13       80.04       67.25      3.02 o
   2   3  13      157.75      149.14      4.75 o
   3   3  13      149.03      133.65      6.43 o
   4   3  13       35.32       30.55     20.95 o
  -4   4  13      382.62      394.74     19.12 o
  -3   4  13      409.32      434.56      8.66 o
  -2   4  13      105.24       88.62      3.87 o
  -1   4  13       66.88       63.04      2.92 o
   0   4  13      836.26      830.83      7.70 o
   1   4  13       65.00       50.11      3.00 o
   2   4  13      104.13       96.60      3.01 o
   3   4  13      407.64      424.21      9.42 o
   4   4  13      388.90      386.03     25.62 o
  -4   5  13       75.75       68.58     17.50 o
  -3   5  13       33.52       33.62      6.29 o
  -2   5  13      506.98      492.33      6.71 o
  -1   5  13       52.08       50.33      1.93 o
   0   5  13       69.45       75.62      2.27 o
   1   5  13       52.48       60.64      2.42 o
   2   5  13      480.04      467.42      6.52 o
   3   5  13       32.62       26.53      7.37 o
   4   5  13       75.68       50.02     22.18 o
  -4   6  13      609.19      661.51     24.97 o
  -3   6  13       20.59       17.25      6.06 o
  -2   6  13       43.52       35.83      3.49 o
  -1   6  13       19.31       19.32      4.25 o
   0   6  13      496.05      479.98      5.66 o
   1   6  13       18.86       15.18      2.50 o
   2   6  13       43.74       33.47      3.54 o
   3   6  13       20.76       23.04      8.98 o
   4   6  13      624.27      669.97     23.21 o
  -3   7  13      228.79      223.51      7.35 o
  -2   7  13      779.87      795.01      8.89 o
  -1   7  13       36.52       34.34      3.46 o
   0   7  13        0.02        4.91      2.69 o
   1   7  13       36.80       33.33      2.58 o
   2   7  13      789.59      797.46      9.62 o
   3   7  13      229.23      240.27     10.95 o
  -3   8  13        2.08       12.07      8.03 o
  -2   8  13      205.29      203.20      7.29 o
  -1   8  13      129.07      120.14      3.64 o
   0   8  13       10.41       11.41      3.54 o
   1   8  13      127.97      119.47      3.14 o
   2   8  13      205.83      201.96      5.95 o
   3   8  13        2.29       16.81     12.97 o
  -3   9  13      260.30      265.73     12.82 o
  -2   9  13      126.77      138.99      8.29 o
  -1   9  13      454.11      452.30     10.62 o
   0   9  13      147.75      128.76      6.81 o
   1   9  13      447.04      460.55      6.46 o
   2   9  13      127.55      135.00      6.30 o
   3   9  13      258.90      257.89     14.87 o
  -3  10  13      239.07      253.60     20.70 o
  -2  10  13       99.19      107.79     10.34 o
  -1  10  13      114.33      107.53      6.69 o
   0  10  13      195.15      190.63      7.14 o
   1  10  13      123.25      133.03      6.28 o
   2  10  13       99.60       88.98     10.63 o
   3  10  13      241.02      254.67     28.75 o
  -2  11  13      128.13      134.60     16.16 o
  -1  11  13      654.00      674.63     17.05 o
   0  11  13       21.68       33.18      8.07 o
   1  11  13      669.77      687.76     10.05 o
   2  11  13      131.27      154.44     13.64 o
  -2  12  13       88.13       58.73     26.59 o
  -1  12  13        7.22        2.33     13.18 o
   0  12  13      189.25      188.82     12.84 o
   1  12  13        5.64        6.70     10.18 o
   2  12  13       87.31       97.30     23.93 o
  -1  13  13       72.61      103.54     16.16 o
   0  13  13       23.08       15.33     19.46 o
   1  13  13       76.57       81.42     22.83 o
   0   0  14       50.10       37.95      3.14 o
   1   0  14       36.11       26.19      3.06 o
   2   0  14        3.80       11.53      2.48 o
   3   0  14       49.39       44.18      8.64 o
   4   0  14      170.08      156.95     32.40 o
  -4   1  14        8.47       23.17     22.91 o
  -3   1  14      158.31      160.83      7.26 o
  -2   1  14        1.94       -3.31      3.31 o
  -1   1  14      519.88      506.75      5.80 o
   0   1  14      743.74      755.41      7.94 o
   1   1  14      532.03      521.44      6.32 o
   2   1  14        1.09       -0.16      3.05 o
   3   1  14      153.44      153.73      7.60 o
   4   1  14        7.85        0.39     28.90 o
  -4   2  14      239.17      216.77     28.93 o
  -3   2  14      133.82      123.23      8.03 o
  -2   2  14      105.36      102.95      3.71 o
  -1   2  14      589.87      587.14      6.61 o
   0   2  14      680.31      686.57      6.96 o
   1   2  14      603.02      621.82      7.21 o
   2   2  14      108.01      106.01      3.26 o
   3   2  14      136.52      129.69      6.82 o
   4   2  14      239.66      213.95     25.30 o
  -4   3  14       93.73      107.95     36.69 o
  -3   3  14       36.97       44.05      6.98 o
  -2   3  14       58.73       47.77      4.48 o
  -1   3  14       60.53       53.37      2.33 o
   0   3  14      413.36      406.65      4.59 o
   1   3  14       57.16       55.22      3.15 o
   2   3  14       55.33       45.39      3.63 o
   3   3  14       34.53       45.54      6.73 o
   4   3  14       92.34      124.33     18.99 o
  -4   4  14      127.11      134.54     15.62 o
  -3   4  14      766.60      794.57     11.20 o
  -2   4  14      611.00      609.48      7.29 o
  -1   4  14       52.21       48.14      2.37 o
   0   4  14        1.00        1.13      1.67 o
   1   4  14       51.15       53.34      3.15 o
   2   4  14      615.45      623.20      8.21 o
   3   4  14      763.45      790.46     13.78 o
   4   4  14      130.40      120.11     19.49 o
  -4   5  14       82.23       79.49     19.03 o
  -3   5  14      367.97      362.05      8.08 o
  -2   5  14      386.31      386.63      5.62 o
  -1   5  14      115.41      113.70      2.73 o
   0   5  14      255.72      228.43      4.33 o
   1   5  14      115.56      109.72      3.33 o
   2   5  14      390.78      393.82      6.84 o
   3   5  14      361.46      379.66      9.85 o
   4   5  14       74.45       84.31     26.98 o
  -3   6  14      130.70      121.50      7.07 o
  -2   6  14      487.17      496.62      6.09 o
  -1   6  14        3.14       -5.23      5.23 o
   0   6  14      122.22      123.65      2.84 o
   1   6  14        4.17        7.02      2.76 o
   2   6  14      500.84      504.75      7.17 o
   3   6  14      125.67      109.38      8.82 o
  -3   7  14       54.67       50.38      8.82 o
  -2   7  14       34.17       26.92      4.15 o
  -1   7  14       41.47       45.41      3.65 o
   0   7  14      505.99      505.27      6.08 o
   1   7  14       42.75       43.29      3.24 o
   2   7  14       34.08       35.84      5.39 o
   3   7  14       53.89       64.07     14.00 o
  -3   8  14      159.22      160.87      9.36 o
  -2   8  14      212.06      215.93      8.74 o
  -1   8  14      104.87       97.12      3.91 o
   0   8  14      228.80      214.02      5.05 o
   1   8  14      107.68      102.33      4.99 o
   2   8  14      207.34      195.84      6.27 o
   3   8  14      159.98      154.08     12.91 o
  -3   9  14      101.20      100.72     15.60 o
  -2   9  14       22.87       19.94      8.82 o
  -1   9  14      144.40      142.13      5.85 o
   0   9  14      420.33      413.28      6.24 o
   1   9  14      152.01      150.94      4.35 o
   2   9  14       22.08       30.72      6.86 o
   3   9  14       98.55       96.66     16.20 o
  -3  10  14      112.80      121.06     18.54 o
  -2  10  14        9.88       20.39     13.56 o
  -1  10  14       46.13       47.36      8.23 o
   0  10  14        4.20        9.31      6.45 o
   1  10  14       52.14       52.53      6.50 o
   2  10  14        9.60        3.75     12.80 o
   3  10  14      115.65       98.48     29.61 o
  -2  11  14      184.53      186.04     13.92 o
  -1  11  14       67.04       74.76     11.00 o
   0  11  14       19.25       18.38     11.22 o
   1  11  14       61.77       65.90      8.86 o
   2  11  14      182.06      214.62     16.18 o
  -2  12  14       27.08       12.00     39.05 o
  -1  12  14      140.69      140.78     13.71 o
   0  12  14       31.21       56.53     14.12 o
   1  12  14      132.92      152.82     16.74 o
   2  12  14       26.64       15.15     26.19 o
  -1  13  14      123.41      136.36     20.22 o
   0  13  14       35.33       41.11     21.84 o
   1  13  14      120.62      110.39     26.61 o
   1   0  15      136.01      124.37      3.23 o
   2   0  15      263.95      250.80      3.83 o
   3   0  15        5.84        1.88      7.50 o
   4   0  15      135.82      131.56     20.88 o
  -4   1  15       77.67       94.25     25.57 o
  -3   1  15      242.72      244.15      7.99 o
  -2   1  15       33.07       18.42      3.81 o
  -1   1  15      651.17      637.97      6.95 o
   0   1  15      184.58      180.75      3.36 o
   1   1  15      633.48      621.46      8.28 o
   2   1  15       34.96       28.29      3.40 o
   3   1  15      238.04      234.50      8.10 o
   4   1  15       79.78       48.09     25.35 o
  -4   2  15      107.02      129.09     34.28 o
  -3   2  15       77.77       68.00      8.21 o
  -2   2  15      808.81      816.24      8.98 o
  -1   2  15      268.24      257.17      3.85 o
   0   2  15       55.37       55.18      1.79 o
   1   2  15      267.53      255.09      4.06 o
   2   2  15      802.72      813.05      8.97 o
   3   2  15       83.84       71.31      7.20 o
   4   2  15      111.50       97.12     22.54 o
  -4   3  15       92.90      105.70     30.61 o
  -3   3  15        1.54        2.22      8.65 o
  -2   3  15      543.49      547.22      6.67 o
  -1   3  15      126.60      114.72      2.72 o
   0   3  15      259.60      245.66      3.33 o
   1   3  15      118.10      111.46      4.76 o
   2   3  15      557.28      563.97      6.80 o
   3   3  15        1.44       -3.86     10.78 o
   4   3  15       94.89      106.52     30.87 o
  -4   4  15       40.99       62.60     24.82 o
  -3   4  15      162.67      167.58      9.05 o
  -2   4  15       71.44       65.82      5.08 o
  -1   4  15      156.72      151.82      4.22 o
   0   4  15      428.18      440.11      4.73 o
   1   4  15      159.43      152.27      3.21 o
   2   4  15       67.32       70.23      4.04 o
   3   4  15      167.47      184.66      9.66 o
   4   4  15       39.24       57.18     35.20 o
  -3   5  15      266.74      277.97      8.95 o
  -2   5  15      356.20      335.73      5.27 o
  -1   5  15      291.44      263.93      4.03 o
   0   5  15       93.27       99.21      2.71 o
   1   5  15      291.33      267.03      4.31 o
   2   5  15      344.17      334.00      5.73 o
   3   5  15      273.99      274.33      8.81 o
  -3   6  15      194.49      201.73      8.98 o
  -2   6  15        9.31       10.92      4.33 o
  -1   6  15      192.29      185.14      4.64 o
   0   6  15      447.09      452.96      5.20 o
   1   6  15      182.48      181.51      5.23 o
   2   6  15        8.96       13.96      5.41 o
   3   6  15      189.51      203.97     10.43 o
  -3   7  15      179.08      179.70     11.20 o
  -2   7  15      150.38      155.57      5.81 o
  -1   7  15        5.01       -1.80      3.37 o
   0   7  15       11.47       17.70      2.45 o
   1   7  15        4.52        2.56      3.05 o
   2   7  15      155.38      153.83      6.32 o
   3   7  15      179.54      204.81     13.17 o
  -3   8  15      168.10      174.23     12.67 o
  -2   8  15       32.20       41.13      8.49 o
  -1   8  15       25.52       27.23      4.84 o
   0   8  15       38.28       40.38      5.07 o
   1   8  15       24.08       26.74      4.28 o
   2   8  15       31.93       32.08      7.16 o
   3   8  15      173.24      177.70     14.07 o
  -3   9  15      173.01      199.12     24.77 o
  -2   9  15      330.68      345.90      9.72 o
  -1   9  15      184.82      199.71      6.39 o
   0   9  15      262.67      243.79      5.73 o
   1   9  15      183.60      193.58      4.97 o
   2   9  15      327.47      333.15      8.45 o
   3   9  15      176.06      164.57     20.92 o
  -2  10  15      246.87      245.75     13.23 o
  -1  10  15       66.03       74.37      9.24 o
   0  10  15       18.56       32.43      7.69 o
   1  10  15       66.72       71.11      7.51 o
   2  10  15      244.11      259.69     14.50 o
  -2  11  15      131.71      129.57     16.47 o
  -1  11  15       67.15       60.05     12.17 o
   0  11  15       70.97       96.84     11.17 o
   1  11  15       66.67       69.51     10.02 o
   2  11  15      129.02      123.78     16.80 o
  -1  12  15      137.79      145.66     19.18 o
   0  12  15      100.28      120.28     21.85 o
   1  12  15      137.37      119.22     16.86 o
   0  13  15      127.81      141.30     24.41 o
   0   0  16      844.75      839.17     11.90 o
   1   0  16      126.44      121.25      2.77 o
   2   0  16       15.27       16.09      4.72 o
   3   0  16        1.73       10.92      8.33 o
   4   0  16       11.06       14.87     26.37 o
  -4   1  16      105.65      137.25     17.91 o
  -3   1  16       52.32       46.80      8.84 o
  -2   1  16      294.42      282.79      6.09 o
  -1   1  16      490.05      486.15      7.13 o
   0   1  16       42.25       41.52      2.29 o
   1   1  16      499.52      494.96      6.33 o
   2   1  16      306.70      289.44      5.60 o
   3   1  16       55.10       62.52      8.11 o
   4   1  16      106.65      118.98     23.44 o
  -4   2  16      128.99      140.13     20.16 o
  -3   2  16        2.16       -4.87      9.79 o
  -2   2  16      277.04      267.53      5.47 o
  -1   2  16     1551.33     1573.35     16.41 o
   0   2  16      335.65      339.17      4.21 o
   1   2  16     1550.20     1575.36     16.52 o
   2   2  16      271.18      253.69      4.37 o
   3   2  16        2.78        5.00      7.92 o
   4   2  16      129.15      166.14     28.74 o
  -4   3  16        7.83       20.73     33.11 o
  -3   3  16      185.20      170.45     10.25 o
  -2   3  16     1332.37     1357.16     13.87 o
  -1   3  16      543.77      521.31      6.59 o
   0   3  16       47.67       54.86      1.95 o
   1   3  16      534.78      506.14      6.93 o
   2   3  16     1319.60     1355.99     13.95 o
   3   3  16      177.01      164.44      7.18 o
   4   3  16        7.38       13.13     26.90 o
  -3   4  16       20.78       35.66     10.19 o
  -2   4  16      297.53      299.39      5.15 o
  -1   4  16       72.87       75.73      2.91 o
   0   4  16        0.09       -2.04      2.04 o
   1   4  16       77.75       77.67      3.03 o
   2   4  16      306.99      311.35      5.70 o
   3   4  16       20.41       22.01      8.66 o
  -3   5  16      397.75      402.04     13.27 o
  -2   5  16       91.49       99.24      6.51 o
  -1   5  16      294.10      274.37      4.41 o
   0   5  16      441.05      403.79      4.82 o
   1   5  16      301.70      291.19      4.67 o
   2   5  16       87.58       83.58      5.37 o
   3   5  16      407.91      389.58      9.32 o
  -3   6  16      132.77      128.07      9.40 o
  -2   6  16       73.43       74.74      5.10 o
  -1   6  16       93.02       95.43      4.20 o
   0   6  16      107.42       94.44      3.22 o
   1   6  16       92.73       96.42      4.34 o
   2   6  16       73.14       71.37      5.31 o
   3   6  16      135.80      150.62     13.22 o
  -3   7  16      122.94      139.66     12.06 o
  -2   7  16       12.63       15.22      4.81 o
  -1   7  16      527.50      515.18      9.39 o
   0   7  16        0.38       -1.69      3.44 o
   1   7  16      529.60      518.01      7.32 o
   2   7  16       13.43       10.48      7.48 o
   3   7  16      122.45      129.86     13.25 o
  -3   8  16      129.25      145.09     19.72 o
  -2   8  16        9.29       15.41     10.77 o
  -1   8  16       44.03       55.31      4.12 o
   0   8  16       13.56        9.11      4.26 o
   1   8  16       43.55       42.62      4.10 o
   2   8  16       10.68       23.53      6.92 o
   3   8  16      130.59      160.59     14.20 o
  -3   9  16      125.80      145.45     21.99 o
  -2   9  16      185.02      185.36      9.92 o
  -1   9  16      277.53      269.69      8.67 o
   0   9  16      289.96      293.14      6.43 o
   1   9  16      270.83      270.57      6.03 o
   2   9  16      192.35      195.76     11.35 o
   3   9  16      123.28      119.44     24.31 o
  -2  10  16       53.98       48.67     15.91 o
  -1  10  16      166.14      156.26     11.55 o
   0  10  16      142.39      140.11      7.08 o
   1  10  16      170.20      178.08      8.80 o
   2  10  16       53.20       44.74     12.94 o
  -2  11  16      115.74      109.10     23.29 o
  -1  11  16       25.94       19.40     16.86 o
   0  11  16        8.81       15.57     14.98 o
   1  11  16       24.42       34.32     12.93 o
   2  11  16      115.38      154.53     23.87 o
  -1  12  16       24.78       37.48     19.79 o
   0  12  16      174.11      212.15     18.15 o
   1  12  16       25.36       39.76     21.40 o
   1   0  17      353.09      336.91      4.58 o
   2   0  17      886.81      875.49     10.31 o
   3   0  17        6.51        7.11      7.79 o
   4   0  17       11.23       24.82     27.25 o
  -4   1  17      138.08      174.11     29.92 o
  -3   1  17        0.69        2.22      8.37 o
  -2   1  17       25.07       16.81      4.10 o
  -1   1  17      240.67      237.60      4.22 o
   0   1  17      761.11      764.16      7.99 o
   1   1  17      245.82      239.05      4.16 o
   2   1  17       24.83       20.70      3.68 o
   3   1  17        0.91        3.61      6.26 o
   4   1  17      133.40      134.69     23.03 o
  -4   2  17       11.52       56.87     26.39 o
  -3   2  17      123.22      110.13      8.98 o
  -2   2  17       87.09       85.07      4.78 o
  -1   2  17      647.64      647.46      7.89 o
   0   2  17      333.24      321.37      4.16 o
   1   2  17      663.58      678.14      8.17 o
   2   2  17       85.30       87.78      4.25 o
   3   2  17      120.08      122.36      6.74 o
   4   2  17       11.50       -2.36     30.14 o
  -3   3  17      124.94      109.31      8.59 o
  -2   3  17      257.95      239.34      5.29 o
  -1   3  17      308.18      301.27      4.53 o
   0   3  17      721.18      718.68      7.50 o
   1   3  17      306.65      306.54      4.89 o
   2   3  17      256.72      235.82      4.90 o
   3   3  17      124.48      131.84      8.74 o
  -3   4  17       13.04       11.89      9.65 o
  -2   4  17      345.37      338.15      5.75 o
  -1   4  17      411.04      395.11      5.54 o
   0   4  17        0.36        3.30      2.56 o
   1   4  17      413.63      393.03      5.79 o
   2   4  17      358.20      341.01     10.45 o
   3   4  17       14.43       23.53      9.45 o
  -3   5  17       71.06       69.96     13.40 o
  -2   5  17       29.58       30.84      5.34 o
  -1   5  17      489.93      452.61      6.26 o
   0   5  17      174.48      187.74      3.37 o
   1   5  17      498.52      460.18      6.39 o
   2   5  17       29.75       29.18      5.83 o
   3   5  17       67.95       76.93     11.33 o
  -3   6  17       16.81       23.08     11.63 o
  -2   6  17       50.02       40.32      6.01 o
  -1   6  17      105.59      111.86      3.75 o
   0   6  17      292.26      251.23      4.59 o
   1   6  17      100.02      113.25      4.77 o
   2   6  17       49.45       45.81      7.24 o
   3   6  17       18.87       36.80     12.45 o
  -3   7  17       90.83       84.91     15.33 o
  -2   7  17        9.94        6.48      6.03 o
  -1   7  17      606.55      605.51      9.95 o
   0   7  17      159.51      115.89      4.56 o
   1   7  17      597.12      575.66      8.60 o
   2   7  17        9.76       10.07      8.54 o
   3   7  17       86.42      101.19     16.57 o
  -3   8  17      140.30      151.06     21.96 o
  -2   8  17        6.12       -4.57     10.93 o
  -1   8  17      318.33      299.08      6.23 o
   0   8  17       22.87       30.08      4.78 o
   1   8  17      324.88      306.96      5.94 o
   2   8  17        5.71       12.07      9.24 o
   3   8  17      137.43      148.77     19.49 o
  -2   9  17       17.85       17.20     17.61 o
  -1   9  17       31.16       32.25      9.51 o
   0   9  17       76.39       75.99      6.12 o
   1   9  17       29.39       28.29      6.26 o
   2   9  17       18.16       24.52     10.89 o
  -2  10  17      231.62      246.71     19.25 o
  -1  10  17       87.99       98.13     11.56 o
   0  10  17        8.58        7.89     10.30 o
   1  10  17       86.52       84.73      7.63 o
   2  10  17      234.80      304.32     20.34 o
  -1  11  17      120.06      153.81     18.76 o
   0  11  17      171.89      182.20     18.32 o
   1  11  17      120.20      144.18     18.21 o
  -1  12  17       36.66       27.34     20.87 o
   0  12  17       15.72       19.14     27.29 o
   1  12  17       36.40       77.61     24.17 o
   0   0  18    10439.73    10923.00    132.57 o
   1   0  18      195.94      193.77      4.28 o
   2   0  18        9.18       10.31      5.49 o
   3   0  18        2.21        4.73      9.03 o
  -3   1  18        8.19        5.88      9.20 o
  -2   1  18       87.06       88.07      4.17 o
  -1   1  18      543.97      545.89      6.43 o
   0   1  18     1634.80     1587.69     14.93 o
   1   1  18      531.92      520.53      6.87 o
   2   1  18       81.77       87.74      4.25 o
   3   1  18        9.27       12.49      9.24 o
  -3   2  18       58.09       68.14      9.78 o
  -2   2  18        1.45        4.27      6.29 o
  -1   2  18      391.69      395.79      6.54 o
   0   2  18       67.22       58.46      3.68 o
   1   2  18      394.19      380.25      5.60 o
   2   2  18        1.75       -4.32      4.32 o
   3   2  18       61.08       57.53      9.48 o
  -3   3  18        0.83        1.59     11.81 o
  -2   3  18      174.51      172.48      6.67 o
  -1   3  18      144.08      125.87      3.11 o
   0   3  18        5.11        8.16      2.83 o
   1   3  18      138.51      125.39      3.51 o
   2   3  18      187.41      171.81      5.31 o
   3   3  18        0.54       -2.84      9.16 o
  -3   4  18       83.71       70.24     10.08 o
  -2   4  18       91.24       73.93      4.69 o
  -1   4  18      991.93      926.85     10.07 o
   0   4  18      334.52      322.17      4.74 o
   1   4  18      981.08      920.32     10.68 o
   2   4  18       87.72       69.81      4.98 o
   3   4  18       79.98       82.91      8.23 o
  -3   5  18      346.91      340.11     18.72 o
  -2   5  18      132.83      113.18      4.77 o
  -1   5  18       39.51       39.44      4.83 o
   0   5  18      361.72      318.38      4.67 o
   1   5  18       46.77       49.57      4.60 o
   2   5  18      132.45      123.48      6.88 o
   3   5  18      350.02      332.00     11.21 o
  -3   6  18      219.99      226.07     16.31 o
  -2   6  18      168.52      155.20      7.80 o
  -1   6  18      111.98      106.26      4.62 o
   0   6  18        3.20       -2.44      4.24 o
   1   6  18      120.24      119.44      5.39 o
   2   6  18      172.43      156.03      8.04 o
   3   6  18      218.37      211.21     14.59 o
  -3   7  18      104.19      114.54     23.43 o
  -2   7  18       30.62       32.96      6.94 o
  -1   7  18      173.92      177.46      5.86 o
   0   7  18       47.22       54.64      4.46 o
   1   7  18      174.40      178.28      5.82 o
   2   7  18       30.62       29.91      9.02 o
   3   7  18      100.89      125.56     17.95 o
  -2   8  18       41.91       50.80     14.20 o
  -1   8  18      234.16      219.90      7.39 o
   0   8  18      345.29      326.35      7.36 o
   1   8  18      232.15      220.71      7.68 o
   2   8  18       42.78       54.89     12.71 o
  -2   9  18      174.88      207.74     23.81 o
  -1   9  18       22.56       26.00     10.66 o
   0   9  18        0.08        9.14      7.83 o
   1   9  18       22.47       25.37      7.07 o
   2   9  18      172.74      205.59     13.81 o
  -2  10  18       22.23       36.73     33.65 o
  -1  10  18       98.16      101.27     15.56 o
   0  10  18      158.92      155.98     14.85 o
   1  10  18       99.76       90.80     10.96 o
   2  10  18       22.43       41.15     20.70 o
  -1  11  18       90.84       67.83     23.71 o
   0  11  18       60.03       90.31     18.10 o
   1  11  18       88.32      113.00     18.80 o
   0  12  18       77.35       47.40     33.79 o
   1   0  19      130.56      125.23      3.78 o
   2   0  19      574.43      599.09      9.02 o
   3   0  19       73.60       66.96     10.92 o
  -3   1  19       49.75       67.13     13.25 o
  -2   1  19      159.70      142.62      5.89 o
  -1   1  19      180.97      179.71      3.71 o
   0   1  19       53.81       76.97      2.61 o
   1   1  19      169.63      159.96      5.51 o
   2   1  19      158.09      137.42      5.27 o
   3   1  19       52.00       69.55     11.46 o
  -3   2  19      190.02      203.57     14.88 o
  -2   2  19      341.05      348.25      7.51 o
  -1   2  19     1279.65     1289.90     14.02 o
   0   2  19      845.38      818.39      8.14 o
   1   2  19     1281.68     1291.33     14.16 o
   2   2  19      338.06      342.11      5.82 o
   3   2  19      185.86      186.25     10.83 o
  -3   3  19       74.27       92.47     13.93 o
  -2   3  19      133.36      140.06      5.46 o
  -1   3  19      209.05      205.98      4.14 o
   0   3  19      824.67      825.03      8.61 o
   1   3  19      221.42      221.36      4.85 o
   2   3  19      141.40      142.89      5.58 o
   3   3  19       76.20       86.70     11.10 o
  -3   4  19       88.71       84.08     16.68 o
  -2   4  19        5.65        8.83      4.98 o
  -1   4  19      108.44      102.86      6.93 o
   0   4  19      244.56      248.95      4.28 o
   1   4  19      104.08       99.57      4.85 o
   2   4  19        6.87        9.81      5.78 o
   3   4  19       87.40       91.71     12.99 o
  -3   5  19       58.22       65.06     22.29 o
  -2   5  19       41.69       48.59      7.04 o
  -1   5  19      127.01      128.73      4.35 o
   0   5  19        1.53       -0.31      3.92 o
   1   5  19      122.62      127.98      5.41 o
   2   5  19       39.31       54.06      8.03 o
   3   5  19       58.03       51.31     18.37 o
  -3   6  19        4.62       14.12     17.99 o
  -2   6  19        4.70        5.56      8.16 o
  -1   6  19      354.81      348.78      6.83 o
   0   6  19     1222.54     1131.62     12.14 o
   1   6  19      359.24      336.20      7.22 o
   2   6  19        4.68       10.57      8.31 o
   3   6  19        6.14        1.67     19.17 o
  -3   7  19       39.04       53.59     23.99 o
  -2   7  19       99.99      103.80      6.75 o
  -1   7  19      389.33      374.16      7.58 o
   0   7  19        6.62        3.34      5.74 o
   1   7  19      395.79      376.71      9.47 o
   2   7  19      101.07      113.12     10.46 o
   3   7  19       40.19       74.58     21.39 o
  -2   8  19       60.46       59.26     14.69 o
  -1   8  19       32.02       43.48      8.03 o
   0   8  19       98.62      110.50      8.67 o
   1   8  19       33.21       40.18      7.78 o
   2   8  19       60.08       60.21     12.25 o
  -2   9  19      139.58      148.80     24.63 o
  -1   9  19        4.59       12.62     12.63 o
   0   9  19       99.77       97.95      9.23 o
   1   9  19        4.95       10.02     12.36 o
   2   9  19      137.05      180.48     18.46 o
  -1  10  19       10.05       15.71     13.81 o
   0  10  19       31.36       35.15     15.55 o
   1  10  19        8.53       14.70     16.29 o
  -1  11  19      117.29      152.48     15.95 o
   0  11  19      165.94      199.19     27.67 o
   1  11  19      116.30      163.87     26.62 o
   0   0  20      132.43      130.19      5.67 o
   1   0  20      160.50      152.91      5.21 o
   2   0  20       62.07       58.31      6.33 o
   3   0  20      178.39      174.34     13.84 o
  -3   1  20       41.44       44.80     10.01 o
  -2   1  20      329.27      332.88      9.03 o
  -1   1  20      936.24      938.41     10.26 o
   0   1  20        9.71       10.86      3.31 o
   1   1  20      956.03      956.98     10.35 o
   2   1  20      322.54      336.99      6.40 o
   3   1  20       43.17       58.08     13.64 o
  -3   2  20       35.63       50.89     17.71 o
  -2   2  20       56.40       44.87      6.54 o
  -1   2  20      579.32      602.44      8.84 o
   0   2  20        1.69        5.05      3.17 o
   1   2  20      584.66      591.75      7.90 o
   2   2  20       51.61       58.39      5.40 o
   3   2  20       40.37       35.60     14.36 o
  -3   3  20       75.65       74.03     19.00 o
  -2   3  20      440.57      432.29      7.74 o
  -1   3  20       42.57       34.27      5.08 o
   0   3  20      169.15      168.66      3.89 o
   1   3  20       45.73       36.49      4.82 o
   2   3  20      449.20      455.16      7.66 o
   3   3  20       75.24       78.61     16.94 o
  -3   4  20      165.71      144.15     14.39 o
  -2   4  20      431.75      426.88      8.12 o
  -1   4  20       21.38       25.36      4.87 o
   0   4  20       81.13       68.98      5.82 o
   1   4  20       24.98       25.60      4.95 o
   2   4  20      430.62      429.43      7.67 o
   3   4  20      159.81      165.86     17.08 o
  -3   5  20       70.50       80.13     24.57 o
  -2   5  20       13.83       11.10      7.03 o
  -1   5  20      428.56      403.04      7.06 o
   0   5  20      310.88      297.58      6.79 o
   1   5  20      428.41      393.98      7.27 o
   2   5  20       13.46        5.61      7.71 o
   3   5  20       68.33       80.67     17.82 o
  -3   6  20      104.79      115.08     29.33 o
  -2   6  20      198.61      193.43      8.67 o
  -1   6  20       19.51       20.77      5.60 o
   0   6  20       60.35       52.43      5.27 o
   1   6  20       21.74       22.22      7.40 o
   2   6  20      199.55      195.51     11.17 o
   3   6  20      106.15      122.84     17.36 o
  -2   7  20       55.27       48.32     13.02 o
  -1   7  20      153.29      154.77      7.06 o
   0   7  20        3.65       15.07      9.34 o
   1   7  20      153.69      154.44      6.92 o
   2   7  20       53.93       58.67     12.06 o
  -2   8  20      131.71      149.41     15.47 o
  -1   8  20       99.03       82.67      8.47 o
   0   8  20       28.32       29.96      8.92 o
   1   8  20       96.55       95.42      9.36 o
   2   8  20      128.12      141.00     15.19 o
  -2   9  20        4.43        0.46     21.83 o
  -1   9  20       70.87       85.91     15.87 o
   0   9  20      395.00      364.31     13.75 o
   1   9  20       74.60       85.15     12.57 o
   2   9  20        4.21        7.66     21.39 o
  -1  10  20       94.15      119.05     14.77 o
   0  10  20        5.47       27.39     16.97 o
   1  10  20       92.40       96.55     20.88 o
   0  11  20        9.31       17.82     29.84 o
   1   0  21       89.03       88.88      6.62 o
   2   0  21      290.64      287.92      7.21 o
   3   0  21      320.00      333.31     18.52 o
  -3   1  21      296.52      293.19     14.97 o
  -2   1  21      117.81      110.36      6.64 o
  -1   1  21      848.80      851.68      9.68 o
   0   1  21        2.80        3.70      3.68 o
   1   1  21      867.07      884.72      9.75 o
   2   1  21      113.75      110.53      5.14 o
   3   1  21      299.21      322.08     14.34 o
  -3   2  21       21.94       26.75     18.19 o
  -2   2  21       30.06       25.54      6.56 o
  -1   2  21       68.72       77.03      4.44 o
   0   2  21       50.04       40.53      3.81 o
   1   2  21       69.35       78.24      5.78 o
   2   2  21       30.43       22.89      7.36 o
   3   2  21       18.49       21.68     15.52 o
  -3   3  21       48.86       42.26     17.26 o
  -2   3  21      865.70      848.27     11.97 o
  -1   3  21       93.54       87.59      5.17 o
   0   3  21        2.29        7.90      4.26 o
   1   3  21       98.97       88.66      4.97 o
   2   3  21      859.05      872.95     11.13 o
   3   3  21       49.86       38.58     18.95 o
  -3   4  21      257.76      218.81     27.02 o
  -2   4  21      241.15      233.06      8.75 o
  -1   4  21      181.47      179.86      7.13 o
   0   4  21      131.96      146.70      5.58 o
   1   4  21      177.35      158.35      6.34 o
   2   4  21      240.10      227.03      8.07 o
   3   4  21      252.11      261.97     18.63 o
  -3   5  21       41.61       25.26     33.28 o
  -2   5  21      275.97      265.13      9.06 o
  -1   5  21       39.88       38.94      8.13 o
   0   5  21      164.50      159.54      5.68 o
   1   5  21       40.23       40.10      6.92 o
   2   5  21      286.98      286.00     11.27 o
   3   5  21       43.37       67.48     20.71 o
  -2   6  21       95.24       78.46     10.96 o
  -1   6  21       20.91       25.96      6.63 o
   0   6  21      158.39      169.70      7.39 o
   1   6  21       21.49       24.46      8.27 o
   2   6  21       94.30       88.28     12.30 o
  -2   7  21      194.24      217.39     19.01 o
  -1   7  21       48.68       48.99     10.35 o
   0   7  21        1.51       -9.05      9.05 o
   1   7  21       48.50       49.55      8.49 o
   2   7  21      195.26      188.91     14.94 o
  -2   8  21      103.45      113.70     21.90 o
  -1   8  21       65.32       53.24     12.11 o
   0   8  21      297.01      326.49     11.10 o
   1   8  21       68.00       50.05     11.82 o
   2   8  21      104.44      112.60     16.37 o
  -1   9  21       29.55       40.61     19.66 o
   0   9  21       84.28       65.69     14.45 o
   1   9  21       31.19       43.55     14.91 o
  -1  10  21      136.53      136.43     28.31 o
   0  10  21       28.94       35.04     25.30 o
   1  10  21      135.52      163.58     24.73 o
   0   0  22        4.90       -0.28      5.63 o
   1   0  22        2.13        8.63      4.84 o
   2   0  22        0.23       -1.90      7.86 o
   3   0  22       45.06       76.28     20.27 o
  -3   1  22      172.54      173.98     21.48 o
  -2   1  22      170.49      166.86      8.80 o
  -1   1  22       82.76       93.63      5.57 o
   0   1  22        5.64        6.08      3.88 o
   1   1  22       80.79       80.32      5.26 o
   2   1  22      169.14      173.07      6.93 o
   3   1  22      175.88      180.74     18.69 o
  -3   2  22      247.13      230.74     19.29 o
  -2   2  22      142.78      153.23      8.24 o
  -1   2  22      226.33      227.54      5.13 o
   0   2  22       83.97       75.46      4.62 o
   1   2  22      216.21      211.06      6.55 o
   2   2  22      145.45      158.34      8.40 o
   3   2  22      246.67      258.93     25.58 o
  -3   3  22      309.15      337.95     22.05 o
  -2   3  22      172.15      154.24      9.40 o
  -1   3  22      107.75      102.89      5.30 o
   0   3  22      258.53      242.70      5.91 o
   1   3  22      103.68      101.64      6.81 o
   2   3  22      175.15      184.43      8.35 o
   3   3  22      309.01      351.09     22.52 o
  -2   4  22      176.53      185.26     10.89 o
  -1   4  22       22.63       13.60      7.85 o
   0   4  22       34.52       33.38      6.47 o
   1   4  22       21.19       18.47      7.18 o
   2   4  22      180.36      188.20     11.24 o
  -2   5  22      101.99       98.78     11.28 o
  -1   5  22       31.36       28.74      7.66 o
   0   5  22      177.82      192.83      7.36 o
   1   5  22       31.97       38.71      7.86 o
   2   5  22      103.71      103.78     12.29 o
  -2   6  22      345.55      350.06     19.37 o
  -1   6  22       27.39       27.68      9.40 o
   0   6  22       57.87       50.40      7.84 o
   1   6  22       28.49       28.28      9.69 o
   2   6  22      336.24      334.43     14.90 o
  -2   7  22       12.57       20.51     19.90 o
  -1   7  22       45.86       34.35     13.31 o
   0   7  22      252.87      245.69     12.01 o
   1   7  22       48.12       61.04     12.19 o
   2   7  22       12.65       29.59     16.12 o
  -1   8  22       14.43       13.27     17.13 o
   0   8  22        5.42        3.25     12.36 o
   1   8  22       13.15        6.81     15.08 o
  -1   9  22       87.53      115.42     25.17 o
   0   9  22      524.53      590.55     23.01 o
   1   9  22       83.78      102.55     20.56 o
   1   0  23       39.36       34.41      6.57 o
   2   0  23      140.40      128.61     10.99 o
   3   0  23       69.68       82.25     30.03 o
  -2   1  23       84.47       79.78     12.26 o
  -1   1  23      180.61      180.01      6.71 o
   0   1  23      115.55      122.81      5.92 o
   1   1  23      182.59      182.26      6.62 o
   2   1  23       86.80       79.62      8.01 o
  -2   2  23       46.49       48.07     12.16 o
  -1   2  23      166.10      181.32      6.09 o
   0   2  23       27.11       27.09      5.59 o
   1   2  23      166.82      165.13      7.39 o
   2   2  23       49.90       60.13      8.58 o
  -2   3  23       54.10       73.58     13.35 o
  -1   3  23       31.44       25.36      6.79 o
   0   3  23      157.14      156.26      5.99 o
   1   3  23       29.09       31.53      8.12 o
   2   3  23       55.09       60.22     11.96 o
  -2   4  23        1.55        6.95     12.10 o
  -1   4  23       85.51      101.73      8.84 o
   0   4  23      379.82      404.72      8.39 o
   1   4  23       89.44      108.86      8.74 o
   2   4  23        1.91       -2.31     12.52 o
  -2   5  23       81.07       79.29     22.02 o
  -1   5  23       13.10       19.43     10.27 o
   0   5  23        8.04        7.56      8.69 o
   1   5  23       12.93       15.67     10.44 o
   2   5  23       85.58       76.17     13.12 o
  -2   6  23       85.18       77.19     23.16 o
  -1   6  23       40.44       55.26     15.47 o
   0   6  23      134.28      135.16      8.71 o
   1   6  23       40.42       44.73     10.33 o
   2   6  23       83.95       81.54     14.38 o
  -1   7  23       37.85       45.90     17.96 o
   0   7  23        1.94       20.52     13.30 o
   1   7  23       38.03       48.76     14.21 o
  -1   8  23       15.40       18.25     24.18 o
   0   8  23      128.23      136.80     14.75 o
   1   8  23       14.27       17.62     17.47 o
   0   9  23        0.23        0.21     20.00 o
   0   0  24      197.10      192.24     10.35 o
   1   0  24       26.48       34.97      8.10 o
   2   0  24       76.31       86.10     13.01 o
  -2   1  24      144.74      153.24     12.95 o
  -1   1  24      141.52      134.76      7.10 o
   0   1  24       82.77       87.35      7.60 o
   1   1  24      139.71      130.35      7.41 o
   2   1  24      141.56      165.07     11.36 o
  -2   2  24        2.79        3.94     15.72 o
  -1   2  24       68.29       77.06      6.97 o
   0   2  24        0.61       14.19      6.11 o
   1   2  24       65.49       70.70      8.66 o
   2   2  24        2.22       19.37     12.47 o
  -2   3  24       81.27       79.05     16.99 o
  -1   3  24      113.40      103.59      7.07 o
   0   3  24      182.02      171.07      7.93 o
   1   3  24      112.87      106.26      8.39 o
   2   3  24       78.14       87.53     12.63 o
  -2   4  24       56.14       61.79     19.66 o
  -1   4  24       60.90       68.65      8.76 o
   0   4  24      156.70      148.85      8.96 o
   1   4  24       57.08       58.26     10.55 o
   2   4  24       55.37       54.70     15.76 o
  -2   5  24       18.47       35.31     18.58 o
  -1   5  24      118.12      142.94     18.23 o
   0   5  24       53.25       49.27     11.28 o
   1   5  24      114.84      123.34     10.50 o
   2   5  24       19.09       33.36     19.22 o
  -1   6  24       59.16       54.71     14.08 o
   0   6  24      124.15      130.19     13.81 o
   1   6  24       55.83       44.68     15.92 o
  -1   7  24      155.43      157.87     18.39 o
   0   7  24       86.42      125.35     18.16 o
   1   7  24      154.66      151.54     15.00 o
   0   8  24       80.35       97.07     17.24 o
   1   0  25       21.28       20.30      9.56 o
   2   0  25      565.25      630.72     17.27 o
  -2   1  25       89.12      114.08     15.90 o
  -1   1  25        9.14        8.98     10.20 o
   0   1  25      326.23      333.11     10.17 o
   1   1  25        9.14       16.43      9.83 o
   2   1  25       88.95      109.74     17.37 o
  -2   2  25       74.65       87.17     16.08 o
  -1   2  25       68.27       72.57      9.77 o
   0   2  25        1.61       15.78      9.23 o
   1   2  25       69.68       81.86      9.77 o
   2   2  25       73.71       73.78     14.31 o
  -2   3  25        8.81        5.17     27.62 o
  -1   3  25       44.59       43.88     10.35 o
   0   3  25      217.01      226.39     10.88 o
   1   3  25       47.23       41.11     10.32 o
   2   3  25        8.11       23.25     19.67 o
  -2   4  25       91.67       99.37     23.22 o
  -1   4  25        1.99        9.55     13.96 o
   0   4  25      157.68      173.20     10.82 o
   1   4  25        3.34        9.83     14.75 o
   2   4  25       89.85       91.58     19.01 o
  -1   5  25      295.10      339.23     19.67 o
   0   5  25       16.05       12.84     13.25 o
   1   5  25      294.52      317.11     16.28 o
  -1   6  25      295.79      291.30     19.13 o
   0   6  25       40.56       50.10     18.50 o
   1   6  25      299.52      330.06     18.66 o
   0   7  25       21.36       32.40     22.40 o
   0   0  26      606.27      604.56     18.18 o
   1   0  26       33.56       42.82     10.94 o
   2   0  26        4.36       -5.66     24.82 o
  -2   1  26      251.32      286.70     18.28 o
  -1   1  26       21.91       28.45     11.81 o
   0   1  26       31.64       46.84     12.65 o
   1   1  26       23.27       18.24      9.81 o
   2   1  26      244.64      268.00     19.91 o
  -1   2  26       72.24       70.59     11.25 o
   0   2  26      102.75       98.65     10.95 o
   1   2  26       73.96       91.83     13.57 o
  -1   3  26      136.10      145.38     14.10 o
   0   3  26       25.75       45.80     13.45 o
   1   3  26      136.36      158.55     14.48 o
  -1   4  26       36.34       42.33     16.94 o
   0   4  26      402.12      468.66     15.26 o
   1   4  26       37.00       30.31     15.31 o
  -1   5  26       37.39       38.71     18.60 o
   0   5  26        7.50       13.66     17.52 o
   1   5  26       33.64       46.09     24.02 o
   0   6  26        0.42        3.29     25.45 o
   1   0  27        1.54       12.70     14.86 o
  -1   1  27       50.86       89.24     12.51 o
   0   1  27      182.85      179.25     14.41 o
   1   1  27       52.13       79.13     13.11 o
  -1   2  27      301.08      342.98     16.11 o
   0   2  27       20.99       33.18     16.44 o
   1   2  27      299.81      332.38     17.53 o
  -1   3  27      207.82      235.10     19.17 o
   0   3  27      237.41      284.94     15.55 o
   1   3  27      201.81      212.76     16.30 o
  -1   4  27       41.58       52.28     23.65 o
   0   4  27      186.17      221.72     20.45 o
   1   4  27       41.71       53.81     20.51 o
   0   5  27       11.90        2.99     18.64 o
   0   0  28       55.36       96.72     22.78 o
   1   0  28       63.34       78.97     22.99 o
   0   1  28        0.66      -12.85     20.10 o
   0   2  28      125.22      145.80     18.46 o
   0   3  28        0.62        8.79     20.92 o
 
